# Supplementary material for: Genomic Evidence for Sensorial Adaptations to a Nocturnal Predatory Lifestyle in Owls
Source: Genome Biol Evol. 2020 Aug 8;12(10):1895–908. doi: 10.1093/gbe/evaa166 (PMC7566403; doi:10.1093/gbe/evaa166)
Supplement: evaa166_Supplementary_Data [file evaa166_supplementary_data.zip]

Archive with 2 entries (2 files):
- Espíndola-Hernández_etal_2019_SupplementaryFile_2_R2.xlsx
- Espíndola-Hernández_etal_2019_SupplementaryFile_1_R2.pdf
