# Supplementary material for: Genomic Evidence for Sensorial Adaptations to a Nocturnal Predatory Lifestyle in Owls
Source: Genome Biol Evol. 2020 Aug 8;12(10):1895–908. doi: 10.1093/gbe/evaa166 (PMC7566403; doi:10.1093/gbe/evaa166)
Supplement: evaa166_Supplementary_Data [file evaa166_supplementary_data.zip › Espíndola-Hernández_etal_2019_SupplementaryFile_2_R2.xlsx]

## Sheet: Table S3. Genome-wide Sig.
Table S3. Description of genes with genome-wide significant ꞷ tests. The genes are sorted according to FDR corrected p-values. The associated NCBI Entrez gene, UniProtKB/Swiss-Prot, and GeneCards summaries were extracted from the GeneCards* database.
Gene Symbol	List according to ꞷ test categories	Protein RefSeq ID	NCBI GeneID	Protein name	NCBI Entrez gene summary	UniProtKB/Swiss-Prot summary	GeneCards summary	FDR corrected p-values
CACNA2D4	ii	XP_026724171.1	113491451	voltage-dependent calcium channel subunit alpha-2/delta-4	This gene encodes a member of the alpha-2/delta subunit family, a protein in the voltage-dependent calcium channel complex. Calcium channels mediate the influx of calcium ions into the cell upon membrane polarization and consist of a complex of alpha-1, alpha-2/delta, beta, and gamma subunits in a 1:1:1:1 ratio. Various versions of each of these subunits exist, either expressed from similar genes…	The alpha-2/delta subunit of voltage-dependent calcium channels regulates calcium current density and activation/inactivation kinetics of the calcium channel.	Diseases associated with CACNA2D4 include Retinal Cone Dystrophy 4 and Cone-Rod Dystrophy 2. Among its related pathways are Oxytocin signaling pathway and CCR5 Pathway in Macrophages. Gene Ontology (GO) annotations related to this gene include voltage-gated calcium channel activity and calcium channel regulator activity. An important paralog of this gene is CACNA2D3.	0.000540037
UBR4	ii	XP_026718306.1	113487749	E3 ubiquitin-protein ligase UBR4	The protein encoded by this gene is an E3 ubiquitin-protein ligase that interacts with the retinoblastoma-associated protein in the nucleus and with calcium-bound calmodulin in the cytoplasm. The encoded protein appears to be a cytoskeletal component in the cytoplasm and part of the chromatin scaffold in the nucleus. In addition, this protein is a target of the human papillomavirus type 16 E7 onc…	E3 ubiquitin-protein ligase which is a component of the N-end rule pathway. Recognizes and binds to proteins bearing specific N-terminal residues that are destabilizing according to the N-end rule, leading to their ubiquitination and subsequent degradation. Together with clathrin, forms meshwork structures involved in membrane morphogenesis and cytoskeletal organization. Regulates integrin-mediat…	Diseases associated with UBR4 include Retinoblastoma and Episodic Ataxia. Among its related pathways are Innate Immune System and Class I MHC mediated antigen processing and presentation. Gene Ontology (GO) annotations related to this gene include binding and ubiquitin-protein transferase activity.	0.000555905
NEB	ii	XP_026708337.1	113482174	nebulin	This gene encodes nebulin, a giant protein component of the cytoskeletal matrix that coexists with the thick and thin filaments within the sarcomeres of skeletal muscle. In most vertebrates, nebulin accounts for 3 to 4% of the total myofibrillar protein. The encoded protein contains approximately 30-amino acid long modules that can be classified into 7 types and other repeated modules. Protein is…	This giant muscle protein may be involved in maintaining the structural integrity of sarcomeres and the membrane system associated with the myofibrils. Binds and stabilize F-actin.	Diseases associated with NEB include Nemaline Myopathy 2 and Nemaline Myopathy. Among its related pathways are Factors and pathways affecting insulin-like growth factor (IGF1)-Akt signaling and Cardiac conduction. Gene Ontology (GO) annotations related to this gene include actin binding and structural constituent of muscle. An important paralog of this gene is NRAP.	0.0010853
SCP2	i	XP_026710104.1	113483071	non-specific lipid-transfer protein	This gene encodes two proteins: sterol carrier protein X (SCPx) and sterol carrier protein 2 (SCP2), as a result of transcription initiation from 2 independently regulated promoters. The transcript initiated from the proximal promoter encodes the longer SCPx protein, and the transcript initiated from the distal promoter encodes the shorter SCP2 protein, with the 2 proteins sharing a common C-term…	Mediates in vitro the transfer of all common phospholipids, cholesterol and gangliosides between membranes. May play a role in regulating steroidogenesis.	Diseases associated with SCP2 include Leukoencephalopathy With Dystonia And Motor Neuropathy and Wheat Allergy. Among its related pathways are fatty acid beta-oxidation (peroxisome) and Synthesis of bile acids and bile salts. Gene Ontology (GO) annotations related to this gene include signaling receptor binding and cholesterol binding. An important paralog of this gene is SCP2D1.	0.00191148
EAF1	i	XP_026698687.1	113476895	ELL-associated factor 1	No data available	Acts as a transcriptional transactivator of ELL and ELL2 elongation activities.	Diseases associated with EAF1 include Eaf. Among its related pathways are Gene Expression and Formation of HIV-1 elongation complex containing HIV-1 Tat. An important paralog of this gene is EAF2.	0.00207861
PPEF2	i	XP_026703932.1	113479814	serine/threonine-protein phosphatase with EF-hands 2	This gene encodes a member of the serine/threonine protein phosphatase with EF-hand motif family. The protein contains a protein phosphatase catalytic domain, and at least two EF-hand calcium-binding motifs in its C terminus. Although its substrate(s) is unknown, the encoded protein, which is expressed specifically in photoreceptors and the pineal, has been suggested to play a role in the visual …	May play a role in phototransduction. May dephosphorylate photoactivated rhodopsin. May function as a calcium sensing regulator of ionic currents, energy production or synaptic transmission.	Diseases associated with PPEF2 include Retinal Degeneration and Hypophosphatasia, Adult. Among its related pathways are Visual Cycle in Retinal Rods. Gene Ontology (GO) annotations related to this gene include calcium ion binding and iron ion binding. An important paralog of this gene is PPEF1.	0.00255879
MUC5AC	i	XP_026705983.1	113480978	mucin-5AC	No data available	Gel-forming glycoprotein of gastric and respiratory tract epithelia that protects the mucosa from infection and chemical damage by binding to inhaled microorganisms and particles that are subsequently removed by the mucociliary system (PubMed:14535999, PubMed:14718370). Interacts with H.pylori in the gastric epithelium, Barrett's esophagus as well as in gastric metaplasia of the duodenum (GMD) (P…	Diseases associated with MUC5AC include Barrett Esophagus and Biliary Papillomatosis. Among its related pathways are Metabolism of proteins and CLEC7A (Dectin-1) signaling. Gene Ontology (GO) annotations related to this gene include extracellular matrix structural constituent. An important paralog of this gene is MUC5B.	0.00255879
LOC113476767	i	XP_026698477.1	113476767	desmoglein-1-like **	No data available	No data available	No data available	0.00255879
LOC113491468	ii	XP_026724209.1	113491468	sodium- and chloride-dependent GABA transporter 1-like **	No data available	No data available	No data available	0.00256236
LDLRAD1	iii	XP_026709670.1	113482805	low-density lipoprotein receptor class A domain-containing protein 1	No data available	No data available	No data available	0.005
LOC113476617	i	XP_026698240.1	113476617	cohesin subunit SA-2-like **	No data available	No data available	No data available	0.00769201
CPT1A	i	XP_026706266.1	113481129	carnitine O-palmitoyltransferase 1, liver isoform	The mitochondrial oxidation of long-chain fatty acids is initiated by the sequential action of carnitine palmitoyltransferase I (which is located in the outer membrane and is detergent-labile) and carnitine palmitoyltransferase II (which is located in the inner membrane and is detergent-stable), together with a carnitine-acylcarnitine translocase. CPT I is the key enzyme in the carnitine-dependen…	Catalyzes the transfer of the acyl group of long-chain fatty acid-CoA conjugates onto carnitine, an essential step for the mitochondrial uptake of long-chain fatty acids and their subsequent beta-oxidation in the mitochondrion. Plays an important role in triglyceride metabolism.	Diseases associated with CPT1A include Carnitine Palmitoyltransferase I Deficiency and Carnitine Palmitoyltransferase Ii Deficiency, Infantile. Among its related pathways are Respiratory electron transport, ATP synthesis by chemiosmotic coupling, and heat production by uncoupling proteins. and Signaling by Retinoic Acid. Gene Ontology (GO) annotations related to this gene include identical protei…	0.00788368
PCDH15	ii	XP_026707595.1	113481841	protocadherin-15	This gene is a member of the cadherin superfamily. Family members encode integral membrane proteins that mediate calcium-dependent cell-cell adhesion. It plays an essential role in maintenance of normal retinal and cochlear function. Mutations in this gene result in hearing loss and Usher Syndrome Type IF (USH1F). Extensive alternative splicing resulting in multiple isoforms has been observed in …	Calcium-dependent cell-adhesion protein. Essential for maintenance of normal retinal and cochlear function.	Diseases associated with PCDH15 include Deafness, Autosomal Recessive 23 and Usher Syndrome, Type If. Gene Ontology (GO) annotations related to this gene include calcium ion binding. An important paralog of this gene is PCDHA2.	0.00788368
COL3A1	ii	XP_026708636.1	113482318	collagen alpha-1(III) chain	This gene encodes the pro-alpha1 chains of type III collagen, a fibrillar collagen that is found in extensible connective tissues such as skin, lung, uterus, intestine and the vascular system, frequently in association with type I collagen. Mutations in this gene are associated with Ehlers-Danlos syndrome types IV, and with aortic and arterial aneurysms. Two transcripts, resulting from the use of…	Collagen type III occurs in most soft connective tissues along with type I collagen. Involved in regulation of cortical development. Is the major ligand of ADGRG1 in the developing brain and binding to ADGRG1 inhibits neuronal migration and activates the RhoA pathway by coupling ADGRG1 to GNA13 and possibly GNA12.	Diseases associated with COL3A1 include Ehlers-Danlos Syndrome, Vascular Type and Polymicrogyria With Or Without Vascular-Type Ehlers-Danlos Syndrome. Among its related pathways are ERK Signaling and Focal Adhesion. Gene Ontology (GO) annotations related to this gene include integrin binding and SMAD binding. An important paralog of this gene is COL1A1.	0.00788368
LOC427799	ii	XP_026716895.1	113486818	urotensin-2 receptor-like **	No data available	No data available	No data available	0.00788368
SMC5	i	XP_026721960.1	113490016	structural maintenance of chromosomes protein 5	No data available	Core component of the SMC5-SMC6 complex, a complex involved in repair of DNA double-strand breaks by homologous recombination. The complex may promote sister chromatid homologous recombination by recruiting the SMC1-SMC3 cohesin complex to double-strand breaks. The complex is required for telomere maintenance via recombination in ALT (alternative lengthening of telomeres) cell lines and mediates …	Diseases associated with SMC5 include Chromosome 5P13 Duplication Syndrome and Cornelia De Lange Syndrome. Among its related pathways are Metabolism of proteins and SUMOylation. An important paralog of this gene is SMC6.	0.00894472
RNH1	i	XP_026705990.1	113480984	ribonuclease inhibitor	Placental ribonuclease inhibitor (PRI) is a member of a family of proteinaceous cytoplasmic RNase inhibitors that occur in many tissues and bind to both intracellular and extracellular RNases (summarized by Lee et al., 1988 [PubMed 3219362]). In addition to control of intracellular RNases, the inhibitor may have a role in the regulation of angiogenin (MIM 105850). Ribonuclease inhibitor, of 50,00…	Ribonuclease inhibitor which inhibits RNASE1, RNASE2 and ANG. May play a role in redox homeostasis.	Diseases associated with RNH1 include Simple Partial Epilepsy and Pulmonary Valve Insufficiency. Gene Ontology (GO) annotations related to this gene include ribonuclease inhibitor activity. An important paralog of this gene is CARMIL2.	0.014166
TMC2	ii	XP_026699323.1	113477284	transmembrane channel-like protein 2	This gene encodes a transmembrane protein that is necesssary for mechanotransduction in cochlear hair cells of the inner ear. Mutations in this gene may underlie hereditary disorders of balance and hearing.	Probable ion channel required for the normal function of cochlear hair cells (PubMed:11850618). Component of the hair cell's mechanotransduction (MET) machinery. Involved in mechanosensitive responses of the hair cells (By similarity)	Diseases associated with TMC2 include Deafness, Autosomal Dominant 36 and Deafness, Autosomal Recessive 7. Gene Ontology (GO) annotations related to this gene include voltage-gated calcium channel activity. An important paralog of this gene is TMC1.	0.0266639
SMC2	I & iii	XP_026722519.1	113490330	structural maintenance of chromosomes protein 2	No data available	Central component of the condensin complex, a complex required for conversion of interphase chromatin into mitotic-like condense chromosomes. The condensin complex probably introduces positive supercoils into relaxed DNA in the presence of type I topoisomerases and converts nicked DNA into positive knotted forms in the presence of type II topoisomerases.	Diseases associated with SMC2 include Pleural Empyema and Cornelia De Lange Syndrome. Among its related pathways are ATM Pathway and Activated PKN1 stimulates transcription of AR (androgen receptor) regulated genes KLK2 and KLK3. Gene Ontology (GO) annotations related to this gene include protein heterodimerization activity. An important paralog of this gene is SMC1B.	(i) 0.032 (iii) 0.034 ***
ZDBF2	i	XP_026709072.1	113482543	DBF4-type zinc finger-containing protein 2	This gene encodes a protein containing DBF4-type zinc finger domains. This gene is imprinted and paternally expressed in lymphocytes but is more stochastically expressed in the placenta. Alternative splicing results in multiple transcript variants.	No data available	Diseases associated with ZDBF2 include Nasopalpebral Lipoma-Coloboma Syndrome and Beckwith-Wiedemann Syndrome. Gene Ontology (GO) annotations related to this gene include nucleic acid binding.	0.0327139
WDR75	i	XP_026708755.1	113482379	WD repeat-containing protein 75	No data available	Ribosome biogenesis factor. Involved in nucleolar processing of pre-18S ribosomal RNA. Required for optimal pre-ribosomal RNA transcription by RNA polymerase I.	Diseases associated with WDR75 include Byssinosis. Among its related pathways are rRNA processing in the nucleus and cytosol and Gene Expression. An important paralog of this gene is MAPKBP1.	0.0341504
ATRX	ii	XP_026704053.1	113479889	transcriptional regulator ATRX	The protein encoded by this gene contains an ATPase/helicase domain, and thus it belongs to the SWI/SNF family of chromatin remodeling proteins. This protein is found to undergo cell cycle-dependent phosphorylation, which regulates its nuclear matrix and chromatin association, and suggests its involvement in the gene regulation at interphase and chromosomal segregation in mitosis. Mutations in th…	Involved in transcriptional regulation and chromatin remodeling. Facilitates DNA replication in multiple cellular environments and is required for efficient replication of a subset of genomic loci. Binds to DNA tandem repeat sequences in both telomeres and euchromatin and in vitro binds DNA quadruplex structures. May help stabilizing G-rich regions into regular chromatin structures by remodeling …	Diseases associated with ATRX include Alpha-Thalassemia/Mental Retardation Syndrome, X-Linked and Mental Retardation-Hypotonic Facies Syndrome, X-Linked, 1. Among its related pathways are Pathways Affected in Adenoid Cystic Carcinoma and Chromatin Regulation / Acetylation. Gene Ontology (GO) annotations related to this gene include chromatin binding and helicase activity. An important paralog of …	0.0492832
*GeneCards – the human gene database: www.genecards.org (accesion date:05.06.2020)
** from the annotation of Athene cunicularia (burrowing owl), athCun1
*** (i) from branch model, (iii) from branch-site model

## Sheet: Table S4. Branch model
Table S4. Significant results from the branch model. The section correspond to the lists i and ii and genes are sorted according to p-values. "N° codons tested" corresponds to the codons that are present in all species sequences used for the selection tests. "% of reference gene tested" is the percentage of codons in the reference gene of athCun1 used for the ω tests.
						Null Hypothesis		Alternative Hypothesis
Gene Symbol	Protein RefSeq ID	NCBI GeneID	Protein name	N° codons tested	% of reference gene tested	lnL0	ω0	lnL1	ω0	ω1	LRT statistic	Raw p-values	FDR corrected p-values
List i: Genes evolving under strong positive selection on the foreground (with ω0 ≤ 1 < ω1). N = 199 genes (Number of genes after all filtering steps)
SCP2	XP_026710104.1	113483071	non-specific lipid-transfer protein	437	89.4	-5605.84	0.19688	-5593.49	0.18408	5.95074	24.7051	6.68058e-07	0.00191148
EAF1	XP_026698687.1	113476895	ELL-associated factor 1	224	84.2	-2040.45	0.05616	-2028.39	0.04336	1.85145	24.1138	9.08086e-07	0.00207861
PPEF2	XP_026703932.1	113479814	serine/threonine-protein phosphatase with EF-hands 2	712	97.9	-8434.56	0.11806	-8423.01	0.11162	1.25345	23.1103	1.52972e-06	0.00255879
LOC113476767	XP_026698477.1	113476767	desmoglein-1-like	1079	90.4	-13746.5	0.17933	-13735.1	0.17267	1.33206	22.8506	1.75094e-06	0.00255879
MUC5AC	XP_026705983.1	113480978	mucin-5AC	2076	94.3	-29336.3	0.2755	-29324.9	0.26963	1.07455	22.8097	1.78858e-06	0.00255879
LOC113476617	XP_026698240.1	113476617	cohesin subunit SA-2-like	1169	97.7	-13771	0.35988	-13760.9	0.34779	2.08114	20.2711	6.72085e-06	0.00769201
CPT1A	XP_026706266.1	113481129	carnitine O-palmitoyltransferase 1	742	96.4	-7881.45	0.09656	-7871.66	0.09241	2.53236	19.5807	9.64365e-06	0.00788368
SMC5	XP_026721960.1	113490016	structural maintenance of chromosomes protein 5	1016	95.6	-15208	0.44634	-15198.4	0.43009	1.69297	19.2078	1.17231e-05	0.00894472
RNH1	XP_026705990.1	113480984	ribonuclease inhibitor	318	66.8	-4653.15	0.18216	-4644.05	0.17226	6.09219	18.2081	1.9804e-05	0.014166
SMC2	XP_026722519.1	113490330	structural maintenance of chromosomes protein 2	1126	94.5	-21159.3	0.66702	-21151.1	0.64671	1.75906	16.3805	5.1816e-05	0.0327139
ZDBF2	XP_026709072.1	113482543	DBF4-type zinc finger-containing protein 2	886	90	-11919	0.42927	-11910.8	0.41534	2.19805	16.2914	5.43087e-05	0.0327139
WDR75	XP_026708755.1	113482379	WD repeat-containing protein 75	753	95.1	-10119.1	0.26891	-10111	0.25826	1.09975	16.1129	5.96774e-05	0.0341504
SLC24A1	XP_026711398.1	113483769	sodium/potassium/calcium exchanger 1	615	92.1	-7379.83	0.22452	-7372.28	0.21688	4.57243	15.0894	0.000102539	0.0533433
SLF1	XP_026722530.1	113490334	SMC5-SMC6 complex localization factor protein 1	850	92	-14594.5	0.72725	-14587	0.70387	2.9747	14.9686	0.000109315	0.0543962
SKP2	XP_026721664.1	113489833	S-phase kinase-associated protein 2	330	87.3	-5074.32	0.4731	-5066.97	0.44634	6.52815	14.6964	0.000126286	0.0602228
ANO9	XP_026706398.1	113481173	anoctamin-9	557	62.2	-8064.32	0.16046	-8057.31	0.15531	2.10151	14.0152	0.000181342	0.0830182
S1PR3	XP_026722185.1	113490120	sphingosine 1-phosphate receptor 3	379	99.5	-4202.55	0.14467	-4195.99	0.13514	1.17171	13.1292	0.000290732	0.123238
COL1A2	XP_026699008.1	113477097	collagen alpha-2(I) chain	1333	96.3	-11511.6	0.11184	-11505.2	0.10803	1.14392	12.8981	0.000328916	0.134444
VLDLR	XP_026722575.1	113490359	very low-density lipoprotein receptor	815	89.1	-8965.21	0.19321	-8958.95	0.18666	1.23962	12.5191	0.000402821	0.141464
ECI2	XP_026698038.1	113476529	enoyl-CoA delta isomerase 2, mitochondrial	396	88.6	-4858.82	0.3215	-4852.57	0.30748	5.37598	12.511	0.000404557	0.141464
SMC6	XP_026700602.1	113478046	structural maintenance of chromosomes protein 6	1011	92.5	-14723.5	0.37667	-14717.2	0.3686	2.3802	12.4957	0.00040789	0.141464
SETX	XP_026716529.1	113486650	probable helicase senataxin	2364	84.3	-40850.3	0.44098	-40844.2	0.43581	1.17084	12.1364	0.00049446	0.151126
SLC25A24	XP_026710007.1	113483009	calcium-binding mitochondrial carrier protein SCaMC-1	414	87	-3676.63	0.04576	-3670.6	0.04239	6.78791	12.0726	0.000511672	0.151126
HSF2	XP_026701313.1	113478363	heat shock factor protein 2	454	92.7	-5477.95	0.1678	-5471.94	0.16017	1.13134	12.0186	0.000526725	0.151126
MYOM2	XP_026702084.1	113478797	myomesin-2	1451	99.3	-14924.6	0.15229	-14918.7	0.14916	1.13656	11.9587	0.000543943	0.151126
RPGRIP1L	XP_026712537.1	113484385	protein fantom	985	77.6	-15318	0.59732	-15312.1	0.58701	5.61411	11.9225	0.000554591	0.151126
CFI	XP_026703983.1	113479850	complement factor I	582	98	-8425.08	0.41502	-8419.17	0.40032	1.92959	11.8049	0.000590747	0.157235
POLR1A	XP_026702921.1	113479320	DNA-directed RNA polymerase I subunit RPA1	1611	94.3	-20113.8	0.14033	-20108.1	0.1387	1.57471	11.4202	0.000726507	0.183076
NCAPD2	XP_026716613.1	113486680	condensin complex subunit 1	1186	90.7	-17768.2	0.38039	-17762.5	0.37241	1.17279	11.3934	0.000737063	0.183076
PRPH2	XP_026700136.1	113477761	peripherin-2	354	100	-3704.66	0.10843	-3699.06	0.10205	1.57603	11.2044	0.000816014	0.183268
WDCPL	XP_026699880.1	113477641	WD repeat and coiled-coil-containing protein-like	725	99	-8498.87	0.25195	-8493.29	0.24284	1.085	11.1612	0.000835237	0.183268
YTHDC2	XP_026721150.1	113489552	3\'-5\' RNA helicase YTHDC2	992	73	-13116.6	0.26589	-13111.1	0.26028	1.15748	11.1377	0.00084592	0.183268
MORC3	XP_026713224.1	113484787	MORC family CW-type zinc finger protein 3	842	97.9	-9994.8	0.13738	-9989.28	0.13411	1.40505	11.0401	0.000891645	0.183268
MITD1	XP_026698696.1	113476900	MIT domain-containing protein 1	196	78.4	-2186.52	0.12973	-2181	0.1185	1.30502	11.0295	0.000896724	0.183268
CFAP58	XP_026707096.1	113481549	cilia- and flagella-associated protein 58	856	97.7	-13058.3	0.59493	-13052.8	0.58597	7.0891	10.9882	0.000916953	0.184115
EDA2R	XP_026704636.1	113480214	tumor necrosis factor receptor superfamily member 27	280	56.1	-4063.46	0.11345	-4058.09	0.10736	3.07252	10.7223	0.0010585	0.20773
KDM4C	XP_026722603.1	113490378	lysine-specific demethylase 4C	1028	96.3	-14617.4	0.4669	-14612.1	0.45562	1.77323	10.4986	0.00119466	0.222237
CHD1	XP_026721869.1	113489977	chromodomain-helicase-DNA-binding protein 1	1778	98.4	-19171.3	0.07963	-19166	0.07845	1.30384	10.4843	0.00120391	0.222237
PDHA1	XP_026702057.1	113478779	pyruvate dehydrogenase E1 component subunit alpha, somatic form, mitochondrial, partial	376	100	-3935.86	0.05773	-3930.66	0.05475	1.58198	10.4082	0.00125457	0.224352
PAPOLA	XP_026704952.1	113480370	poly(A) polymerase alpha	731	97.3	-5063.94	0.06366	-5058.77	0.06046	19.5001	10.3397	0.00130203	0.229257
GUK1	XP_026697112.1	113476032	guanylate kinase	154	77.8	-1815.88	0.0896	-1810.77	0.08204	2.04119	10.2208	0.00138868	0.233503
KRT20	XP_026720479.1	113489152	keratin, type I cytoskeletal 20	339	77.8	-6330.99	0.25748	-6325.97	0.24883	1.12223	10.0403	0.00153153	0.233883
FAR2	XP_026722959.1	113490626	fatty acyl-CoA reductase 2	457	88.7	-4330.96	0.10139	-4326.02	0.09556	1.42704	9.87821	0.00167248	0.248591
ARHGEF28	XP_026722448.1	113490296	LOW QUALITY PROTEIN: rho guanine nucleotide exchange factor 28	1279	93.9	-18339	0.42695	-18334.2	0.41855	1.25095	9.79293	0.00175184	0.253864
SCRIB	XP_026697336.1	113476201	protein scribble homolog	656	94.3	-7439.03	0.06112	-7434.2	0.05971	1.30677	9.67799	0.00186488	0.259235
FAM161A	XP_026700268.1	113477820	protein FAM161A	685	92.4	-10892	0.35239	-10887.2	0.34542	3.17432	9.65174	0.00189172	0.259235
LDLRAD1	XP_026709670.1	113482805	low-density lipoprotein receptor class A domain-containing protein 1	160	77.7	-2381.14	0.22176	-2376.32	0.20423	1.26926	9.63014	0.0019141	0.259235
LOC113487191	XP_026717427.1	113487191	lysophosphatidic acid receptor 1-like	302	93.8	-4220.94	0.11531	-4216.14	0.11075	3.84817	9.6033	0.00194228	0.259235
SLC34A2	XP_026703011.1	113479370	sodium-dependent phosphate transport protein 2B	670	99.3	-7429.25	0.18618	-7424.44	0.18104	2.39662	9.6032	0.00194239	0.259235
TEKT4	XP_026714996.1	113485794	tektin-4	344	62.9	-5541.42	0.23194	-5536.64	0.2241	1.53299	9.56541	0.00198278	0.260088
NCAPG	XP_026702734.1	113479188	condensin complex subunit 3	969	84.3	-13085.7	0.35621	-13080.9	0.34808	1.10184	9.54971	0.00199981	0.260088
LOC113483320	XP_026710601.1	113483320	cytochrome P450 2J6-like	312	63.7	-4070.62	0.40628	-4065.94	0.38972	4.39407	9.35227	0.0022271	0.27162
PNPLA1	XP_026720292.1	113489012	patatin-like phospholipase domain-containing protein 1	348	92.6	-5307.97	0.16162	-5303.3	0.15657	1.94345	9.34146	0.00224026	0.27162
SMCO3	XP_026723929.1	113491325	single-pass membrane and coiled-coil domain-containing protein 3	225	100	-2599.42	0.22083	-2594.76	0.2087	3.07182	9.32978	0.0022546	0.27162
PEX1	XP_026699542.1	113477425	peroxisome biogenesis factor 1	1234	98.1	-15470.4	0.28347	-15465.8	0.2788	1.2545	9.26507	0.00233565	0.278454
GUCA1C	XP_026721964.1	113489995	guanylyl cyclase-activating protein 3	190	100	-2073.68	0.17441	-2069.09	0.1609	2.87324	9.18891	0.00243486	0.282563
DNAJC25	XP_026722390.1	113490260	dnaJ homolog subfamily C member 25	248	96.5	-2705.82	0.09236	-2701.42	0.08705	1.80285	8.78124	0.00304345	0.316657
MEIOC	XP_026720548.1	113489200	meiosis-specific coiled-coil domain-containing protein MEIOC	618	69	-11444.1	0.32578	-11439.7	0.31907	1.36081	8.73081	0.00312877	0.31719
CNGA1	XP_026702519.1	113479075	cGMP-gated cation channel alpha-1	605	93.7	-6494.45	0.15038	-6490.08	0.14569	1.62588	8.7291	0.00313172	0.31719
TMPRSS3	XP_026714212.1	113485316	transmembrane protease serine 3	472	99	-5031.29	0.12873	-5026.96	0.12384	1.2991	8.6658	0.00324238	0.317344
INPP5E	XP_026716288.1	113486499	72 kDa inositol polyphosphate 5-phosphatase	645	97.9	-7393.68	0.12115	-7389.35	0.11791	1.33642	8.65921	0.00325412	0.317344
SPTBN5	XP_026705577.1	113480713	spectrin beta chain, non-erythrocytic 5	3600	98.3	-44269.7	0.29017	-44265.4	0.28811	1.07123	8.60337	0.00335541	0.322712
EPM2A	XP_026700943.1	113478191	laforin	234	89	-2297.45	0.1116	-2293.18	0.10244	1.80555	8.53259	0.00348843	0.328061
DNAJA3	XP_026715012.1	113485809	dnaJ homolog subfamily A member 3, mitochondrial, partial	362	84.8	-4266.22	0.04543	-4261.95	0.04379	2.93971	8.52811	0.00349703	0.328061
SGO2	XP_026709054.1	113482533	shugoshin 2	831	81	-16085.2	0.85723	-16081	0.84545	6.76574	8.4908	0.00356947	0.332135
TP53RK	XP_026718131.1	113487643	EKC/KEOPS complex subunit TP53RK	162	60.7	-2287.83	0.16094	-2283.61	0.15149	1.69259	8.43369	0.00368332	0.339965
RPL27A	XP_026706423.1	113481187	60S ribosomal protein L27a	111	100	-997.029	0.02184	-992.852	0.0164	1.05497	8.35392	0.00384857	0.346825
GPER1	XP_026714477.1	113485506	G-protein coupled estrogen receptor 1	357	100	-3205.83	0.03548	-3201.73	0.0335	1.28464	8.19256	0.00420626	0.367486
SAG	XP_026711293.1	113483714	S-arrestin	388	95.6	-4700.08	0.27103	-4696.02	0.25961	1.26536	8.13664	0.00433796	0.373293
LOC113483458	XP_026710799.1	113483458	D-beta-hydroxybutyrate dehydrogenase, mitochondrial	342	100	-3548.96	0.06197	-3544.94	0.05943	1.17329	8.03885	0.00457847	0.382222
CTNS	XP_026717594.1	113487275	cystinosin	360	98.1	-4190.41	0.17617	-4186.39	0.16903	1.30229	8.03203	0.00459574	0.382222
SPATA18	XP_026702778.1	113479221	mitochondria-eating protein	375	85.6	-5851.7	0.44187	-5847.69	0.43043	2.76045	8.02418	0.00461569	0.382222
MPO	XP_026717417.1	113487180	myeloperoxidase	546	75.2	-8917.86	0.3306	-8913.85	0.3237	1.71333	8.01385	0.0046421	0.382222
LOC113483360	XP_026710670.1	113483360	uncharacterized protein LOC113483360	89	38.5	-1348.17	0.13649	-1344.22	0.12437	1.04632	7.91224	0.00491015	0.389824
EML1	XP_026704713.1	113480278	echinoderm microtubule-associated protein-like 1	934	97.7	-7016.09	0.02201	-7012.14	0.02089	2.48323	7.90201	0.00493798	0.389824
LOC113489866	XP_026721704.1	113489866	phospholipid-transporting ATPase ID-like	1045	88.8	-10390.4	0.0705	-10386.5	0.06916	1.06246	7.89405	0.00495976	0.389824
NOA1	XP_026703744.1	113479689	nitric oxide-associated protein 1, partial	310	69.5	-4488.68	0.32699	-4484.73	0.31775	4.24931	7.8929	0.00496292	0.389824
ERCC8	XP_026721365.1	113489644	DNA excision repair protein ERCC-8	313	91.8	-4218.48	0.2796	-4214.53	0.26395	1.17852	7.88894	0.00497379	0.389824
CNTD1	XP_026720613.1	113489243	cyclin N-terminal domain-containing protein 1	238	72.3	-3954.38	0.21845	-3950.49	0.21094	1.79853	7.76463	0.00532793	0.401172
SIMC1	XP_026713768.1	113485083	SUMO-interacting motif-containing protein 1	371	90	-5449.85	0.37014	-5446.05	0.35962	4.99404	7.60931	0.00580678	0.426016
GBE1	XP_026699463.1	113477369	1,4-alpha-glucan-branching enzyme	540	89	-5361.3	0.10055	-5357.56	0.09768	1.1968	7.46246	0.00629987	0.453465
ARPP21	XP_026699675.1	113477533	cAMP-regulated phosphoprotein 21	838	96.8	-7043	0.09939	-7039.28	0.09625	1.32229	7.43999	0.00637902	0.453465
LOC113483690	XP_026711238.1	113483690	ovotransferrin-like	667	94.5	-9885.31	0.28252	-9881.59	0.27629	1.17859	7.42764	0.00642294	0.453769
SEMA3E	XP_026724357.1	113491547	semaphorin-3E	775	100	-7133.88	0.05338	-7130.18	0.05188	4.47959	7.40201	0.00651509	0.457455
ANKK1	XP_026719629.1	113488571	ankyrin repeat and protein kinase domain-containing protein 1	696	88.8	-9732.68	0.10502	-9729.01	0.10337	5.54293	7.33726	0.00675397	0.464261
USP18	XP_026723726.1	113491177	ubl carboxyl-terminal hydrolase 18	383	98.7	-5489.44	0.5467	-5485.78	0.5334	6.16311	7.33234	0.00677249	0.464261
TMEM120A	XP_026717518.1	113487244	transmembrane protein 120A	221	68.4	-2596.87	0.06775	-2593.21	0.06528	156.976	7.3278	0.00678961	0.464261
DCP2	XP_026721160.1	113489556	m7GpppN-mRNA hydrolase	396	95	-3830.51	0.19642	-3826.9	0.18919	4.54535	7.22571	0.00718667	0.476515
ACAP3	XP_026718343.1	113487764	arf-GAP with coiled-coil, ANK repeat and PH domain-containing protein 3	597	71.2	-6255.74	0.02589	-6252.14	0.02529	4.60147	7.20154	0.00728411	0.478684
MRRF	XP_026716387.1	113486540	ribosome-recycling factor, mitochondrial	228	87.7	-3006.46	0.21208	-3002.95	0.20133	1.20678	7.01864	0.00806655	0.49376
PDLIM3	XP_026702912.1	113479313	PDZ and LIM domain protein 3	363	100	-3500.73	0.16256	-3497.23	0.1542	1.0285	7.00136	0.00814479	0.49376
INPP5F	XP_026707349.1	113481709	phosphatidylinositide phosphatase SAC2	1063	95.9	-11647.6	0.08275	-11644.1	0.08157	2.23498	6.99947	0.00815337	0.49376
MMP28	XP_026717657.1	113487338	matrix metalloproteinase-28	270	54.9	-3936.93	0.09168	-3933.43	0.08944	92.4117	6.99937	0.00815384	0.49376
DYRK3	XP_026720016.1	113488848	dual specificity tyrosine-phosphorylation-regulated kinase 3	508	92.2	-5747.96	0.07625	-5744.49	0.07462	1.32048	6.93889	0.00843413	0.505597
CA3	XP_026699453.1	113477365	carbonic anhydrase 3	202	77.1	-2359.14	0.12759	-2355.72	0.12011	1.24205	6.85544	0.00883716	0.513514
IL17RA	XP_026724035.1	113491372	interleukin-17 receptor A	779	96.9	-10218.7	0.28449	-10215.3	0.28034	2.11461	6.84134	0.00890721	0.51451
SERPINB5	XP_026699126.1	113477166	serpin B5	375	99.5	-3589.53	0.06341	-3586.11	0.06069	1.21743	6.83357	0.00894605	0.51451
GART-B	XP_026714647.1	113485589	trifunctional purine biosynthetic protein adenosine-3-like	886	84.9	-10261.6	0.19256	-10258.2	0.1902	2.55276	6.79735	0.00912933	0.517431
FASTKD2	XP_026709100.1	113482560	FAST kinase domain-containing protein 2, mitochondrial	632	93.4	-9421.54	0.48107	-9418.14	0.4742	9.58779	6.79676	0.00913235	0.517431
HIPK3	XP_026706616.1	113481294	homeodomain-interacting protein kinase 3	1077	90.3	-11010.4	0.13194	-11007	0.12989	1.18687	6.78792	0.00917767	0.517431
ZNF281	XP_026709771.1	113482877	zinc finger protein 281	681	81.6	-5740.83	0.10609	-5737.48	0.10246	1.19334	6.69956	0.00964366	0.527512
GYG2	XP_026705546.1	113480689	glycogenin-2	356	94.4	-4526.25	0.2354	-4522.91	0.22705	1.90862	6.67451	0.00978015	0.530492
TTC37	XP_026722310.1	113490218	tetratricopeptide repeat protein 37	1357	93.6	-18403.2	0.28837	-18399.8	0.28482	1.04001	6.66574	0.00982841	0.530595
CENPT	XP_026712473.1	113484338	centromere protein T	442	69.4	-8512.99	0.64446	-8509.67	0.63159	4.41933	6.63028	0.010026	0.536202
SLC46A3	XP_026715321.1	113485991	solute carrier family 46 member 3	388	99.5	-4805.78	0.26271	-4802.48	0.25451	2.28474	6.59654	0.0102177	0.539436
LOC113481548	XP_026707095.1	113481548	inactive pancreatic lipase-related protein 1-like	467	99.8	-7587.16	0.32799	-7583.91	0.32111	1.30598	6.49081	0.0108434	0.563405
RRH	XP_026703984.1	113479851	visual pigment-like receptor peropsin	334	100	-3163.01	0.11597	-3159.77	0.11078	52.0115	6.47489	0.0109409	0.564047
LIPI	XP_026700706.1	113478083	lipase member I	453	100	-5609.14	0.28138	-5605.91	0.27529	3.21256	6.46004	0.0110327	0.564248
KIAA1551	XP_026719363.1	113488419	uncharacterized protein KIAA1551 homolog, partial	1268	81.4	-23943.1	0.72777	-23939.8	0.71847	1.68741	6.42657	0.0112425	0.568966
LOC113479897	XP_026704080.1	113479897	LOW QUALITY PROTEIN: SLAIN motif-containing protein-like	483	73.6	-7822.35	0.1418	-7819.14	0.13944	1.35823	6.42622	0.0112448	0.568966
LOC418170	XP_026718938.1	113488115	aldose reductase-like	175	57	-2515.8	0.28719	-2512.6	0.27548	3.35047	6.40209	0.0113986	0.569681
PDP2	XP_026712634.1	113484449	pyruvate dehydrogenase	532	99.6	-6410.77	0.11746	-6407.57	0.11587	120.244	6.39242	0.0114609	0.570302
UVS.2L	XP_026705209.1	113480558	embryonic protein UVS,2-like	476	100	-5188.76	0.20019	-5185.58	0.19421	1.19844	6.35064	0.0117339	0.581362
NOD1	XP_026698768.1	113476945	nucleotide-binding oligomerization domain-containing protein 1	941	98.9	-10977.1	0.23077	-10974	0.22752	3.19081	6.16635	0.0130203	0.615773
SNAPC3	XP_026722229.1	113490147	snRNA-activating protein complex subunit 3	244	80.8	-2678.63	0.15196	-2675.55	0.14548	1.44272	6.15679	0.0130908	0.616562
TMEM81	XP_026720142.1	113488915	transmembrane protein 81	209	79.8	-4719.65	0.38126	-4716.61	0.36958	1.77364	6.06605	0.0137805	0.630871
M1AP	XP_026722835.1	113490511	meiosis 1 arrest protein	508	96.6	-7333.7	0.2875	-7330.7	0.28285	2.48761	5.99816	0.0143208	0.630871
KMT5B	XP_026706279.1	113481137	histone-lysine N-methyltransferase KMT5B	845	98.6	-8799.65	0.08915	-8796.66	0.08802	3.09309	5.99179	0.0143726	0.630871
GSDMA	XP_026720458.1	113489135	gasdermin-A	258	57.6	-6019.49	0.52518	-6016.5	0.50972	1.9402	5.98227	0.0144504	0.630871
GUCY2C	XP_026724385.1	113491559	heat-stable enterotoxin receptor	1066	99.5	-13125.3	0.36768	-13122.4	0.36151	1.15878	5.97996	0.0144693	0.630871
ME3	XP_026713132.1	113484748	NADP-dependent malic enzyme, mitochondrial	540	99.6	-5246.48	0.09792	-5243.5	0.09561	1.35788	5.94446	0.0147636	0.630871
FHDC1	XP_026703943.1	113479819	FH2 domain-containing protein 1	1073	94.4	-12477.7	0.23117	-12474.7	0.22852	2.52186	5.91987	0.0149711	0.630871
DLGAP5	XP_026705626.1	113480733	disks large-associated protein 5	739	87.5	-12259.2	0.45712	-12256.3	0.45208	2.57679	5.91506	0.015012	0.630871
ALPK1	XP_026703989.1	113479853	alpha-protein kinase 1	1122	92.7	-18141.6	0.38646	-18138.7	0.3815	1.17354	5.90673	0.0150831	0.630871
GTSE1	XP_026723701.1	113491159	G2 and S phase-expressed protein 1	588	81.6	-9310.18	0.51925	-9307.23	0.51219	4.91942	5.89155	0.0152137	0.630871
C2CD2	XP_026702262.1	113478921	C2 domain-containing protein 2	594	82.6	-6991.07	0.25046	-6988.14	0.24685	5.99809	5.84792	0.0155955	0.644368
LOC113481698	XP_026707328.1	113481698	pancreatic lipase-related protein 2-like	467	96.7	-6380.41	0.30658	-6377.5	0.30115	2.90751	5.82132	0.015833	0.649813
CCDC146	XP_026718382.1	113487783	coiled-coil domain-containing protein 146	909	95.2	-14460	0.62309	-14457.1	0.61501	4.04104	5.77985	0.0162109	0.654531
UBAP1L	XP_026711757.1	113483908	ubiquitin-associated protein 1-like	282	62	-4119.89	0.19649	-4117	0.19135	1.62525	5.77772	0.0162305	0.654531
RHOBTB1	XP_026707807.1	113481932	rho-related BTB domain-containing protein 1	692	99.7	-6391.26	0.12439	-6388.41	0.1217	2.68434	5.71007	0.0168678	0.663411
RPL3L	XP_026714710.1	113485625	60S ribosomal protein L3-like	277	68.1	-3121.88	0.04939	-3119.07	0.0476	4.229	5.62675	0.0176884	0.670457
EIF2AK1	XP_026715087.1	113485864	eukaryotic translation initiation factor 2-alpha kinase 1, partial	592	96.9	-7387.98	0.27663	-7385.18	0.2712	1.60579	5.60193	0.0179407	0.670457
TRMT10C	XP_026709336.1	113482650	tRNA methyltransferase 10 homolog C	407	98.1	-6291.32	0.37834	-6288.52	0.37042	12.2822	5.59918	0.0179689	0.670457
CDC37L1	XP_026722576.1	113490360	hsp90 co-chaperone Cdc37-like 1	278	83.7	-3473.66	0.27724	-3470.9	0.268	1.76471	5.52241	0.0187744	0.679977
SERPINA1	XP_026705464.1	113480660	alpha-1-antitrypsin	403	94.6	-6836.17	0.75187	-6833.42	0.73615	21.6348	5.51092	0.0188981	0.680153
LOC428851	XP_026706685.1	113481341	fatty acid desaturase 1-like	448	100	-5757.09	0.23052	-5754.36	0.22604	1.42541	5.45521	0.01951	0.690431
TPX2	XP_026718213.1	113487717	targeting protein for Xklp2	624	83.2	-9746.51	0.25027	-9743.78	0.24648	1.54301	5.45203	0.0195456	0.690431
OXR1	XP_026699531.1	113477421	oxidation resistance protein 1	880	98.3	-9416.87	0.22847	-9414.16	0.22488	1.13043	5.41717	0.0199397	0.694555
COBLL1	XP_026708393.1	113482198	cordon-bleu protein-like 1	1120	95.3	-15314.8	0.4126	-15312.1	0.40818	2.56532	5.38741	0.0202826	0.700868
LOC113488636	XP_026719717.1	113488636	protein S100-A9-like	95	71.4	-1818.68	0.15571	-1816.01	0.15062	2.50234	5.34109	0.0208284	0.709467
MRPL50	XP_026722300.1	113490209	39S ribosomal protein L50, mitochondrial	134	78.8	-2171.62	0.30671	-2168.96	0.2952	3.51998	5.32202	0.0210576	0.712533
EPB41L5	XP_026707871.1	113481969	band 4,1-like protein 5	721	93.3	-8354.96	0.19407	-8352.3	0.19028	1.41752	5.31242	0.0211739	0.712533
FAM124A	XP_026712429.1	113484308	protein FAM124A	550	95.8	-6867.33	0.26095	-6864.71	0.25681	4.86822	5.23733	0.0221072	0.724978
SPTLC3	XP_026701161.1	113478291	serine palmitoyltransferase 3	552	99.8	-4867.81	0.09879	-4865.2	0.09614	1.73659	5.22441	0.022272	0.726586
RFC1	XP_026702759.1	113479204	replication factor C subunit 1, partial	1128	94.8	-14219.9	0.21982	-14217.3	0.21753	1.23856	5.20349	0.0225416	0.732784
CNNM4	XP_026722715.1	113490438	metal transporter CNNM4	33	4.5	-434.586	0.09684	-431.995	0.08109	1.01952	5.18144	0.0228294	0.732784
NUSAP1	XP_026704770.1	113480296	nucleolar and spindle-associated protein 1	373	80	-6634.26	0.4311	-6631.69	0.42267	2.17408	5.13866	0.0233987	0.732784
FBXO44	XP_026718550.1	113487851	F-box only protein 6-like	166	65.4	-2425.31	0.22996	-2422.76	0.22043	1.12777	5.10533	0.0238524	0.735133
GABRA1	XP_026714113.1	113485260	gamma-aminobutyric acid receptor subunit alpha-1	430	94.5	-3347.12	0.01291	-3344.57	0.01182	8.02213	5.10229	0.0238942	0.735133
CENPP	XP_026713539.1	113484988	centromere protein P	275	90.5	-5287.94	0.43475	-5285.4	0.42479	4.44109	5.09408	0.0240076	0.736642
LOC113476996	XP_026698856.1	113476996	stromelysin-1-like	490	97.4	-6298.33	0.24926	-6295.79	0.24465	2.08621	5.08097	0.0241898	0.740246
CPLX4	XP_026721708.1	113489868	complexin-4	160	100	-1345.1	0.08675	-1342.58	0.07898	1.13952	5.03689	0.0248129	0.745755
POP1	XP_026698498.1	113476774	ribonucleases P/MRP protein subunit POP1	908	89.8	-10977.5	0.23626	-10974.9	0.23347	1.11682	5.03429	0.0248503	0.745755
PRXL2C	XP_026722266.1	113490175	thioredoxin-like protein AAED1	163	98.8	-1943.7	0.16636	-1941.21	0.15837	5.3109	4.97815	0.0256694	0.747778
ZNF280D	XP_026711515.1	113483812	zinc finger protein 280D	914	97.4	-10059.2	0.2265	-10056.7	0.22412	2.38844	4.97791	0.025673	0.747778
AVEN	XP_026705108.1	113480491	cell death regulator Aven	233	76.9	-3903.97	0.52144	-3901.49	0.50831	20.078	4.9661	0.0258488	0.747778
FAM169A	XP_026722274.1	113490189	soluble lamin-associated protein of 75 kDa	539	80.4	-12093.5	0.76888	-12091	0.75396	1.65254	4.90389	0.0267963	0.764797
FRA10AC1	XP_026706898.1	113481452	protein FRA10AC1	297	92.2	-3456.64	0.22075	-3454.2	0.2129	3.96068	4.88069	0.0271587	0.767485
GPRIN2	XP_026707784.1	113481918	G protein-regulated inducer of neurite outgrowth 2	570	95.5	-8155.93	0.35966	-8153.53	0.35397	1.81823	4.81058	0.0282856	0.77644
ACBD5	XP_026698237.1	113476626	acyl-CoA-binding domain-containing protein 5	482	100	-5410.72	0.20784	-5408.32	0.20387	4.6535	4.79782	0.0284958	0.777801
PKP2	XP_026724186.1	113491455	plakophilin-2	744	99.6	-8925.6	0.2111	-8923.23	0.20788	1.22055	4.74392	0.029402	0.786229
LYPD6B	XP_026708427.1	113482215	ly6/PLAUR domain-containing protein 6B	148	87.6	-1927.99	0.10065	-1925.63	0.09688	1.02836	4.71863	0.0298375	0.793698
LPAR5	XP_026716891.1	113486812	lysophosphatidic acid receptor 5	322	87	-4335.18	0.26954	-4332.83	0.26317	1.58641	4.70827	0.0300179	0.794479
YIPF7	XP_026702874.1	113479287	protein YIPF7	239	96.4	-3169.95	0.25257	-3167.66	0.24389	1.19873	4.59386	0.0320867	0.814263
NAGPA	XP_026715020.1	113485818	N-acetylglucosamine-1-phosphodiester alpha-N-acetylglucosaminidase, partial	224	38.8	-3362.93	0.19187	-3360.65	0.18664	80.3427	4.56432	0.0326446	0.822765
GPALPP1	XP_026709654.1	113482788	LOW QUALITY PROTEIN: GPALPP motifs-containing protein 1	326	93.1	-4095.47	0.21769	-4093.2	0.21249	1.3648	4.54203	0.0330723	0.822854
XIAP	XP_026704373.1	113480037	LOW QUALITY PROTEIN: E3 ubiquitin-protein ligase XIAP	471	93.8	-6058.55	0.3656	-6056.3	0.35976	6.44126	4.49719	0.0339505	0.833828
MSH2	XP_026701402.1	113478407	DNA mismatch repair protein Msh2	809	95.1	-8383.56	0.08492	-8381.36	0.08348	31.9132	4.40802	0.0357704	0.849389
RSPH14	XP_026715578.1	113486091	radial spoke head 14 homolog	340	100	-5304.59	0.39674	-5302.39	0.38917	1.83784	4.38852	0.0361817	0.849389
ATF4	XP_026723920.1	113491317	cyclic AMP-dependent transcription factor ATF-4	343	96.6	-3487.28	0.16684	-3485.09	0.16144	1.25087	4.36861	0.0366069	0.849389
METTL15	XP_026706727.1	113481374	probable methyltransferase-like protein 15	400	95.2	-5318.35	0.3282	-5316.2	0.32257	4.06718	4.2984	0.0381482	0.849389
NANP	XP_026701904.1	113478693	N-acylneuraminate-9-phosphatase	230	96.2	-3218.98	0.11088	-3216.83	0.10774	1.32184	4.29675	0.0381852	0.849389
ICE1	XP_026697456.1	113476260	little elongation complex subunit 1	1523	68.8	-25620.2	0.57505	-25618.1	0.57066	1.39455	4.24552	0.0393541	0.864506
LOC113490734	XP_026723112.1	113490734	E3 ubiquitin-protein ligase RBBP6-like	53	45.7	-1338.94	0.20549	-1336.83	0.19197	1.22995	4.22795	0.0397634	0.866571
LOC113477127	XP_026699056.1	113477127	serum paraoxonase/arylesterase 2	329	99.4	-4146.85	0.23067	-4144.74	0.22558	1.24856	4.20411	0.0403262	0.866571
FASTKD1	XP_026708254.1	113482114	FAST kinase domain-containing protein 1, mitochondrial	820	98.8	-11274.5	0.52151	-11272.4	0.51559	2.98562	4.20392	0.0403306	0.866571
NDUFA9	XP_026720033.1	113488859	NADH dehydrogenase	354	92.4	-4272.05	0.20278	-4269.95	0.19893	1.74831	4.19539	0.0405341	0.866571
LOC113491516	XP_026724296.1	113491516	poly	486	96.6	-6679.68	0.44069	-6677.58	0.43342	5.96896	4.18598	0.0407597	0.866571
NCF2	XP_026709613.1	113482762	neutrophil cytosol factor 2	487	93.3	-7328.99	0.20038	-7326.9	0.19707	1.67935	4.18427	0.0408007	0.866571
GLIPR1	XP_026723297.1	113490881	glioma pathogenesis-related protein 1	265	100	-4391.26	0.45078	-4389.17	0.44009	3.12564	4.16424	0.0412858	0.866571
ACOT2L	XP_026704906.1	113480343	acyl-coenzyme A amino acid N-acyltransferase 2-like	249	100	-2319.86	0.13475	-2317.79	0.12913	1.24521	4.1527	0.0415681	0.866571
RTCA	XP_026709765.1	113482870	RNA 3\'-terminal phosphate cyclase	318	94.4	-3068.39	0.10654	-3066.32	0.10283	1.06343	4.1452	0.0417527	0.86683
LCA5	XP_026701019.1	113478222	lebercilin	508	74.6	-7353.48	0.36774	-7351.41	0.36213	1.25311	4.13267	0.0420628	0.86683
SYNPO2	XP_026703834.1	113479756	synaptopodin-2	1246	97.8	-14115.1	0.27178	-14113.1	0.26912	1.07927	4.11202	0.0425794	0.868665
MRM2	XP_026714986.1	113485784	rRNA methyltransferase 2, mitochondrial, partial	221	92.1	-2981.65	0.20755	-2979.6	0.20206	2.77659	4.10047	0.0428714	0.870391
SPART	XP_026699799.1	113477580	spartin	608	95	-6740.58	0.23844	-6738.53	0.23407	1.12488	4.08597	0.0432405	0.87245
IFNAR2	XP_026699905.1	113477658	interferon alpha/beta receptor 2	366	72.2	-6753.54	0.63504	-6751.5	0.62487	6.08302	4.06764	0.0437123	0.87245
CFAP77	XP_026716256.1	113486481	cilia- and flagella-associated protein 77	193	92.3	-3075.21	0.47448	-3073.19	0.4621	3.21782	4.04108	0.0444055	0.878862
NDUFB10	XP_026714767.1	113485643	NADH dehydrogenase	121	68.4	-1791.57	0.09964	-1789.57	0.09484	10.8992	4.00367	0.0454013	0.884626
CALCR	XP_026698226.1	113476622	calcitonin receptor	469	100	-4482	0.06509	-4480	0.06362	1.03286	3.99787	0.0455577	0.884626
ABRA	XP_026699420.1	113477347	actin-binding Rho-activating protein	394	96.3	-5903.98	0.27185	-5901.99	0.26653	1.24669	3.98799	0.0458258	0.884626
LOC428094	XP_026710901.1	113483492	high affinity choline transporter 1-like	529	97.2	-6791.94	0.25961	-6789.95	0.256	1.92093	3.973	0.0462352	0.884626
UTP3	XP_026703706.1	113479658	something about silencing protein 10	336	65.5	-5527.02	0.16116	-5525.04	0.1585	1.15437	3.96776	0.0463794	0.884626
C14H16orf71	XP_026715050.1	113485841	uncharacterized protein C16orf71 homolog	743	46.4	-13006.8	0.63342	-13004.8	0.62906	4.21823	3.96377	0.0464894	0.884626
AHNAK2	XP_026705012.1	113480415	protein AHNAK2	1939	37.7	-15170	0.40453	-15168	0.40036	2.29747	3.93966	0.0471604	0.884837
KNOP1	XP_026714661.1	113485597	lysine-rich nucleolar protein 1	477	80.8	-8615.32	0.73164	-8613.36	0.71969	3.88861	3.91712	0.0477968	0.888022
DNAJC21	XP_026721137.1	113489546	dnaJ homolog subfamily C member 21	360	86.3	-5183.29	0.41255	-5181.34	0.40397	2.07528	3.90757	0.0480692	0.888775
PAPOLG	XP_026701063.1	113478241	poly(A) polymerase gamma	358	47.6	-6769.77	0.58342	-6767.84	0.574	2.55527	3.86019	0.0494446	0.891404
RRN3	XP_026714681.1	113485611	RNA polymerase I-specific transcription initiation factor RRN3	583	94.6	-6324.61	0.13596	-6322.69	0.13394	2.70482	3.84583	0.0498698	0.891404
List ii: Genes evolving under relaxed purifying or weak positive selection on the foreground (with ω0 < ω1 < 1), N = 287 genes (Number of genes after all filtering steps)
CACNA2D4	XP_026724171.1	113491451	voltage-dependent calcium channel subunit alpha-2/delta-4	963	87.3	-9456.95	0.0604	-9442.04	0.05545	0.70733	29.8291	4.71854e-08	0.000540037
UBR4	XP_026718306.1	113487749	E3 ubiquitin-protein ligase UBR4	4962	96.6	-48428.8	0.01765	-48414.6	0.01706	0.15702	28.4301	9.71437e-08	0.000555905
NEB	XP_026708337.1	113482174	nebulin	4573	80	-53680.8	0.09165	-53667.6	0.09013	0.39991	26.3523	2.84483e-07	0.0010853
LOC113491468	XP_026724209.1	113491468	sodium- and chloride-dependent GABA transporter 1-like	572	95.7	-6414.93	0.09447	-6403.64	0.08656	0.67198	22.5807	2.01497e-06	0.00256236
LOC427799	XP_026716895.1	113486818	urotensin-2 receptor-like	195	60	-1585.8	0.02586	-1575.82	0.0189	0.44548	19.9567	7.92142e-06	0.00788368
COL3A1	XP_026708636.1	113482318	collagen alpha-1(III) chain	1342	92.1	-15734.1	0.15654	-15724.2	0.15039	0.662	19.7193	8.96914e-06	0.00788368
PCDH15	XP_026707595.1	113481841	protocadherin-15	2105	95.7	-25786.4	0.12699	-25776.6	0.1244	0.60279	19.6319	9.3888e-06	0.00788368
TMC2	XP_026699323.1	113477284	transmembrane channel-like protein 2	903	97.2	-11405.6	0.14205	-11397.1	0.13671	0.65419	16.8902	3.96057e-05	0.0266639
ATRX	XP_026704053.1	113479889	transcriptional regulator ATRX	2272	95.8	-25351.7	0.1242	-25344	0.12159	0.39341	15.3267	9.04279e-05	0.0492832
OPN1MSW	XP_026720308.1	113489022	green-sensitive opsin	254	71.5	-2911.58	0.05679	-2904.75	0.05139	0.45914	13.6505	0.000220182	0.0969222
FASN	XP_026716983.1	113486868	fatty acid synthase	2501	99.5	-29400.4	0.23877	-29394.1	0.23519	0.784	12.5659	0.000392845	0.141464
MED23	XP_026699845.1	113477615	mediator of RNA polymerase II transcription subunit 23	1275	94.3	-12073.5	0.02919	-12067.3	0.02816	0.35326	12.5088	0.000405038	0.141464
RIF1	XP_026708336.1	113482173	telomere-associated protein RIF1	1672	73	-28691.3	0.24585	-28685.2	0.24178	0.60572	12.3397	0.000443426	0.147896
ZZEF1	XP_026717361.1	113487146	zinc finger ZZ-type and EF-hand domain-containing protein 1	2818	99.3	-31134.2	0.10264	-31128.1	0.10109	0.33296	12.3028	0.000452282	0.147896
MUC2	XP_026705984.1	113480979	mucin-2	2333	85.8	-34419.6	0.29403	-34413.6	0.2898	0.70895	11.9418	0.000548875	0.151126
HEATR1	XP_026700521.1	113478016	HEAT repeat-containing protein 1	2064	95.7	-24055.8	0.24219	-24049.9	0.23815	0.83745	11.6922	0.00062763	0.163255
NELFB	XP_026715949.1	113486357	negative elongation factor B	472	100	-4573.94	0.04046	-4568.27	0.03758	0.44699	11.355	0.000752443	0.183076
RNF213	XP_026716671.1	113486707	E3 ubiquitin-protein ligase RNF213	4608	89.7	-73113.6	0.31134	-73108	0.30882	0.61399	11.3175	0.000767817	0.183076
FHL1	XP_026704541.1	113480125	four and a half LIM domains protein 1	298	100	-2814.34	0.0575	-2808.76	0.05231	0.64951	11.1573	0.000837003	0.183268
ALS2CL	XP_026698229.1	113476624	ALS2 C-terminal-like protein	770	78.4	-9555.53	0.09487	-9549.97	0.09219	0.47312	11.1093	0.000858973	0.183268
MARF1	XP_026714547.1	113485535	meiosis regulator and mRNA stability factor 1	1722	98.8	-17388.7	0.13739	-17383.2	0.13448	0.54272	11.0621	0.000881112	0.183268
PPL	XP_026714529.1	113485526	periplakin	1582	89.7	-17577.6	0.05713	-17572.2	0.05584	0.23962	10.7008	0.00107087	0.20773
AFF4	XP_026713759.1	113485076	AF4/FMR2 family member 4	1151	98.6	-10785.9	0.06202	-10780.5	0.05987	0.30731	10.6679	0.00109011	0.207939
LOC113479998	XP_026704301.1	113479998	putative P2Y purinoceptor 10	250	73.5	-3604.11	0.06302	-3598.88	0.06019	0.61627	10.4491	0.00122712	0.222927
SCNN1B	XP_026715147.1	113485903	amiloride-sensitive sodium channel subunit beta	418	61.9	-4700.62	0.04451	-4695.47	0.04165	0.304	10.2929	0.00133542	0.230534
AGL	XP_026709127.1	113482581	glycogen debranching enzyme	1499	98	-14825.2	0.0967	-14820.1	0.09455	0.48384	10.2735	0.00134957	0.230534
ANO5	XP_026706489.1	113481242	anoctamin-5	828	98	-8308.69	0.08116	-8303.6	0.07754	0.37591	10.1776	0.00142156	0.233503
IPO9	XP_026720262.1	113488995	importin-9	894	89	-8623.4	0.01003	-8618.33	0.00927	0.17918	10.1429	0.00144856	0.233503
MYO3A	XP_026697425.1	113476250	myosin-IIIa	1697	96.4	-17155.3	0.18193	-17150.2	0.17868	0.88191	10.0845	0.00149518	0.233883
ANO2	XP_026717891.1	113487478	anoctamin-2	918	89.5	-11156.8	0.17096	-11151.8	0.16651	0.65067	10.0145	0.00155309	0.233883
GABRR2	XP_026700004.1	113477709	gamma-aminobutyric acid receptor subunit rho-2	479	98	-5444.86	0.14608	-5440.06	0.13909	0.72838	9.59796	0.00194794	0.259235
RPE65	XP_026710100.1	113483067	retinoid isomerohydrolase	514	93.3	-6375.34	0.02528	-6370.61	0.02346	0.10801	9.45743	0.00210296	0.267302
MNAT1	XP_026705022.1	113480423	CDK-activating kinase assembly factor MAT1	297	98.3	-2951.29	0.10137	-2946.56	0.09223	0.49094	9.44739	0.0021145	0.267302
CEP290	XP_026717465.1	113487203	centrosomal protein of 290 kDa	2282	92.2	-28445.3	0.2618	-28440.6	0.25894	0.83139	9.3989	0.00217115	0.270096
UNC13C	XP_026711469.1	113483801	protein unc-13 homolog C	2209	99.6	-23166.5	0.10999	-23161.9	0.10829	0.34577	9.14475	0.00249432	0.283202
ATP8B1	XP_026721716.1	113489878	phospholipid-transporting ATPase IC	825	65.5	-10404.6	0.08865	-10400	0.08662	0.48839	9.13096	0.00251319	0.283202
TPR	XP_026709664.1	113482801	nucleoprotein TPR	2316	97.8	-23735.2	0.05391	-23730.6	0.05293	0.18777	9.10607	0.00254762	0.283202
MYOF	XP_026706876.1	113481440	myoferlin	1989	96.6	-18808.9	0.09721	-18804.4	0.09548	0.40313	9.10531	0.00254869	0.283202
DNAH8	XP_026700812.1	113478135	dynein heavy chain 8, axonemal	4132	88.2	-51887.1	0.30518	-51882.6	0.30253	0.63403	9.05794	0.00261556	0.287837
DOCK5	XP_026718886.1	113488085	dedicator of cytokinesis protein 5	1611	87.6	-17224.9	0.04634	-17220.4	0.04567	0.38323	8.98975	0.00271498	0.292072
ATP12A	XP_026719379.1	113488438	LOW QUALITY PROTEIN: potassium-transporting ATPase alpha chain 2-like	1038	96	-11449.1	0.05757	-11444.6	0.05603	0.33739	8.95755	0.00276325	0.292072
CHRNA4	XP_026717987.1	113487532	neuronal acetylcholine receptor subunit alpha-4	617	98.9	-6480.63	0.06277	-6476.15	0.06056	0.53173	8.94544	0.00278164	0.292072
RP1L1	XP_026702192.1	113478875	retinitis pigmentosa 1-like 1 protein	1904	88.7	-29711.8	0.41518	-29707.5	0.40946	0.91975	8.747	0.00310112	0.31719
RGS9	XP_026716972.1	113486859	regulator of G-protein signaling 9	453	93.4	-4885.07	0.12437	-4880.78	0.11878	0.96206	8.5801	0.00339856	0.324138
WDHD1	XP_026705484.1	113480673	WD repeat and HMG-box DNA-binding protein 1	1060	94.6	-13639.9	0.20716	-13635.7	0.20364	0.8502	8.35944	0.00383688	0.346825
ATP6V1A	XP_026700130.1	113477758	V-type proton ATPase catalytic subunit A	617	100	-5185.56	0.00944	-5181.4	0.00813	0.24593	8.30903	0.00394484	0.352724
NUP155	XP_026721598.1	113489781	nuclear pore complex protein Nup155	1237	92.7	-13782.4	0.11982	-13778.3	0.11763	0.63081	8.25531	0.0040633	0.3605
LOC113486756	XP_026716780.1	113486756	myosin heavy chain, skeletal muscle, adult-like	686	35.4	-7281.44	0.0367	-7277.33	0.03484	0.17264	8.22608	0.00412927	0.363534
MAB21L1	XP_026700927.1	113478179	putative nucleotidyltransferase MAB21L1	359	100	-4463.4	0.01119	-4459.32	0.0107	0.86506	8.1658	0.00426877	0.370122
NR1H3	XP_026705356.1	113480619	oxysterols receptor LXR-alpha	398	97.3	-3287.43	0.03433	-3283.39	0.03106	0.61106	8.07003	0.00450033	0.382222
TAF15	XP_026717511.1	113487239	TATA-binding protein-associated factor 2N	410	88.2	-3556.8	0.04844	-3552.86	0.04436	0.30078	7.87694	0.00500692	0.389824
XPNPEP1	XP_026706988.1	113481497	xaa-Pro aminopeptidase 1	618	99.2	-5525.69	0.07661	-5521.79	0.0737	0.95471	7.80258	0.00521717	0.398963
MYBPC1	XP_026724430.1	113491589	myosin-binding protein C, slow-type	1180	99.3	-11422.1	0.10805	-11418.2	0.10493	0.36131	7.78653	0.00526373	0.398963
OTOF	XP_026701220.1	113478312	otoferlin 2	1401	70.1	-15651.8	0.05074	-15647.9	0.04944	0.14404	7.74569	0.0053841	0.402752
LOC113486800	XP_026716868.1	113486800	urotensin-2 receptor-like	382	100	-3822.03	0.06092	-3818.17	0.05897	0.17617	7.71769	0.00546824	0.403947
MARK1	XP_026700624.1	113478053	serine/threonine-protein kinase MARK1	687	99.4	-5601.45	0.01972	-5597.59	0.0182	0.21852	7.71689	0.00547067	0.403947
VPS13C	XP_026711818.1	113483944	vacuolar protein sorting-associated protein 13C	3655	97.4	-42946.3	0.21531	-42942.5	0.21331	0.45207	7.5456	0.00601567	0.438531
SMU1	XP_026722440.1	113490292	WD40 repeat-containing protein SMU1	467	93.6	-4227.78	0.00061	-4224.03	0.0001	0.03169	7.49874	0.00617422	0.44724
NEK8	XP_026717187.1	113487026	serine/threonine-protein kinase Nek8	581	88.2	-5984.81	0.04256	-5981.09	0.04045	0.23775	7.44624	0.0063569	0.453465
TMEM132C	XP_026715492.1	113486055	transmembrane protein 132C	913	85.6	-9730.5	0.09727	-9726.84	0.09501	0.42284	7.33436	0.00676487	0.464261
CSF1R	XP_026714285.1	113485362	macrophage colony-stimulating factor 1 receptor	920	95.2	-12818.4	0.24275	-12814.7	0.2381	0.83054	7.32113	0.00681485	0.464261
TGM4	XP_026697747.1	113476401	protein-glutamine gamma-glutamyltransferase 4	574	81.1	-10195.8	0.29387	-10192.2	0.28661	0.7569	7.27956	0.00697435	0.472316
ALG13	XP_026704573.1	113480153	putative bifunctional UDP-N-acetylglucosamine transferase and deubiquitinase ALG13	879	91.3	-11802.2	0.30794	-11798.5	0.3017	0.97607	7.2539	0.00707471	0.476295
PHKG1	XP_026717330.1	113487119	phosphorylase b kinase gamma catalytic chain	367	94.6	-3701.47	0.0218	-3697.86	0.02064	0.52765	7.23299	0.0071576	0.476515
CEL	XP_026716579.1	113486659	bile salt-activated lipase	443	78.5	-6685.67	0.2541	-6682.06	0.2462	0.81838	7.22166	0.00720289	0.476515
PTPRS	XP_026720809.1	113489369	receptor-type tyrosine-protein phosphatase S	1802	92.8	-16813.5	0.02055	-16809.9	0.02011	0.14238	7.19288	0.00731932	0.478684
IKZF5	XP_026707181.1	113481597	zinc finger protein Pegasus	418	99.8	-4176.09	0.03547	-4172.51	0.03402	0.83061	7.16123	0.00744959	0.482098
CRBN	XP_026713315.1	113484839	protein cereblon	374	90.3	-3974.39	0.05415	-3970.83	0.05192	0.63517	7.12548	0.00759962	0.482098
ROR1	XP_026710168.1	113483113	inactive tyrosine-protein kinase transmembrane receptor ROR1	815	91	-8592.67	0.00952	-8589.1	0.00919	0.21432	7.11967	0.00762427	0.482098
GRIN2C	XP_026717089.1	113486940	glutamate receptor ionotropic, NMDA 2C	626	56.4	-6450.97	0.0182	-6447.42	0.01754	0.19978	7.10234	0.00769833	0.484107
AKAP13	XP_026711660.1	113483877	A-kinase anchor protein 13	2561	93.8	-34630.8	0.30399	-34627.2	0.30077	0.62586	7.07756	0.00780551	0.488165
SLC40A1	XP_026708200.1	113482071	solute carrier family 40 member 1	564	89.8	-5460.85	0.15369	-5457.33	0.14813	0.91953	7.05407	0.00790852	0.491918
MEGF11	XP_026712103.1	113484126	multiple epidermal growth factor-like domains protein 11	1048	92.3	-10289.4	0.0687	-10285.9	0.06758	0.81776	7.03174	0.00800774	0.49376
GTF3C1	XP_026714932.1	113485733	general transcription factor 3C polypeptide 1	2004	95.4	-26402.1	0.17485	-26398.6	0.17303	0.45251	6.92273	0.0085107	0.505597
ABCA4	XP_026710265.1	113483161	retinal-specific ATP-binding cassette transporter	2236	95.9	-26258	0.25312	-26254.5	0.25041	0.65805	6.91952	0.008526	0.505597
MYH15	XP_026705915.1	113480901	myosin-15	1930	99.6	-17417.7	0.03089	-17414.2	0.03005	0.14948	6.85507	0.008839	0.513514
POGZ	XP_026719737.1	113488657	pogo transposable element with ZNF domain	674	57.8	-8066.76	0.02951	-8063.36	0.02845	0.25151	6.7953	0.00913981	0.517431
CTSZ	XP_026718108.1	113487623	cathepsin Z, partial	245	80.3	-2790.23	0.07925	-2786.87	0.07477	0.75763	6.71685	0.00955064	0.527512
QRICH1	XP_026713174.1	113484768	glutamine-rich protein 1	766	99.1	-5792.97	0.03874	-5789.61	0.03647	0.39897	6.71477	0.00956174	0.527512
DNAH9	XP_026717054.1	113486908	dynein heavy chain 9, axonemal	3588	82.4	-47607.7	0.13717	-47604.3	0.13613	0.26918	6.70989	0.00958795	0.527512
LOC113481818	XP_026707557.1	113481818	nucleolar RNA helicase 2-like, partial	502	73.2	-5752.62	0.12889	-5749.31	0.12483	0.5951	6.63861	0.00997919	0.536202
VEGFRKDRL	XP_026704229.1	113479969	vascular endothelial growth factor receptor kdr-like	1238	94	-15083.7	0.15384	-15080.4	0.15132	0.4305	6.61897	0.0100898	0.537107
TNFRSF19	XP_026713117.1	113484745	tumor necrosis factor receptor superfamily member 19	351	85.8	-3597.59	0.22961	-3594.29	0.22782	0.64548	6.59478	0.0102278	0.539436
ABLIM1	XP_026707149.1	113481583	actin-binding LIM protein 1	792	99.4	-6385.52	0.07251	-6382.23	0.06947	0.4163	6.58618	0.0102774	0.539561
SLC28A2	XP_026711933.1	113484035	sodium/nucleoside cotransporter 2	564	85.5	-8444.51	0.21545	-8441.25	0.21049	0.70729	6.52522	0.0106355	0.555816
DIS3	XP_026723714.1	113491164	exosome complex exonuclease RRP44, partial	861	96.5	-8957.42	0.10514	-8954.18	0.10297	0.63063	6.48494	0.0108792	0.563405
LOC113478587	XP_026701693.1	113478587	angiopoietin-related protein 7-like	334	80.3	-4703.29	0.07104	-4700.06	0.06856	0.58732	6.45832	0.0110434	0.564248
CKAP5	XP_026705197.1	113480550	cytoskeleton-associated protein 5	2014	98.5	-19162.9	0.08964	-19159.7	0.08827	0.30094	6.4199	0.0112849	0.568966
UGP2	XP_026700071.1	113477730	UTP--glucose-1-phosphate uridylyltransferase	466	91.7	-4601.58	0.01308	-4598.38	0.01218	0.30702	6.40249	0.0113961	0.569681
DNAH3	XP_026714437.1	113485483	dynein heavy chain 3, axonemal	3998	98.2	-48404.8	0.25586	-48401.7	0.25389	0.48546	6.31232	0.0119902	0.590249
SUPT6H	XP_026717186.1	113487025	transcription elongation factor SPT6	1711	99.2	-15142.6	0.01293	-15139.5	0.01231	0.06819	6.29953	0.012077	0.59069
TMEM184B	XP_026723898.1	113491297	transmembrane protein 184B	418	100	-3468.98	0.03744	-3465.86	0.03479	0.64614	6.23937	0.0124941	0.605289
SLC6A4	XP_026717241.1	113487057	sodium-dependent serotonin transporter	660	98.4	-6684.34	0.08632	-6681.22	0.08398	0.50358	6.2337	0.0125342	0.605289
RPH3A	XP_026715605.1	113486111	rabphilin-3A	326	53.1	-3226.32	0.01291	-3223.22	0.01198	0.27304	6.2096	0.0127059	0.61066
TAS1R3	XP_026718385.1	113487789	taste receptor type 1 member 3	740	95.7	-13422.8	0.22565	-13419.7	0.22251	0.85686	6.20318	0.0127521	0.61066
GNB4	XP_026710763.1	113483427	guanine nucleotide-binding protein subunit beta-4	279	93.9	-2485.06	0.02219	-2481.97	0.02014	0.3929	6.18873	0.0128566	0.613101
MYH11	XP_026714544.1	113485534	myosin-11	1962	99.1	-17117.1	0.06383	-17114	0.06264	0.27006	6.1716	0.0129817	0.615773
KRT5	XP_026723422.1	113491003	uncharacterized protein LOC113491003	768	60.5	-8447.05	0.05334	-8443.97	0.05214	0.28978	6.14579	0.0131726	0.617869
IMPG1	XP_026701009.1	113478217	interphotoreceptor matrix proteoglycan 1	942	89.9	-11574.1	0.22145	-11571	0.21756	0.79444	6.11406	0.0134111	0.624435
CILP	XP_026711748.1	113483905	cartilage intermediate layer protein 1	911	84.1	-11878.6	0.09231	-11875.5	0.09065	0.34535	6.11266	0.0134217	0.624435
WRN	XP_026703654.1	113479626	Werner syndrome ATP-dependent helicase	1278	85.9	-20160	0.39078	-20156.9	0.38568	0.8834	6.10115	0.0135094	0.625706
ENO2	XP_026698688.1	113476873	gamma-enolase	434	100	-3891.77	0.00875	-3888.72	0.00738	0.11289	6.09476	0.0135583	0.625706
SLC9A2	XP_026717787.1	113487411	sodium/hydrogen exchanger 2-like	677	100	-5881.74	0.0614	-5878.71	0.05901	0.44674	6.06076	0.0138219	0.630871
MGA	XP_026704890.1	113480337	MAX gene-associated protein	2612	81.4	-37642.2	0.34957	-37639.2	0.34648	0.65709	6.03413	0.0140318	0.630871
USP4	XP_026713611.1	113485016	ubiquitin carboxyl-terminal hydrolase 4	796	95.9	-8716.6	0.15419	-8713.59	0.15015	0.42572	6.02184	0.0141299	0.630871
PRDX1	XP_026709895.1	113482956	peroxiredoxin-1	199	100	-1669.24	0.0667	-1666.23	0.06044	0.91067	6.0173	0.0141663	0.630871
HSD17B4	XP_026721382.1	113489653	peroxisomal multifunctional enzyme type 2	678	92	-7427.43	0.16247	-7424.43	0.15728	0.49493	6.01069	0.0142195	0.630871
FAM13A	XP_026703332.1	113479503	protein FAM13A	959	99	-9177.36	0.15369	-9174.38	0.15073	0.73469	5.95713	0.0146579	0.630871
TRIM47	XP_026717080.1	113486932	E3 ubiquitin-protein ligase TRIM47	683	73.4	-6530.31	0.11275	-6527.33	0.10925	0.45222	5.95588	0.0146683	0.630871
MMP24	XP_026718053.1	113487579	matrix metalloproteinase-24	548	100	-4905.16	0.0276	-4902.19	0.02644	0.62904	5.94014	0.0147998	0.630871
MAP4K5	XP_026705409.1	113480638	mitogen-activated protein kinase kinase kinase kinase 5	797	90.7	-7637.67	0.03807	-7634.7	0.03709	0.35588	5.93447	0.0148476	0.630871
HSP90B1	XP_026719711.1	113488626	endoplasmin	757	88.6	-6455.27	0.01415	-6452.31	0.01335	0.22031	5.92723	0.0149086	0.630871
PRDM14	XP_026697273.1	113476141	PR domain zinc finger protein 14	145	41.4	-1425.12	0.02267	-1422.16	0.02091	0.63304	5.92514	0.0149264	0.630871
LOC113487238	XP_026717510.1	113487238	NADPH--cytochrome P450 reductase	504	74.4	-6179.25	0.06285	-6176.29	0.06095	0.29871	5.91379	0.0150228	0.630871
CEP170	XP_026700546.1	113478022	centrosomal protein of 170 kDa	1592	96.8	-15842.7	0.15314	-15839.8	0.15074	0.48386	5.89995	0.0151413	0.630871
ELAVL2	XP_026722476.1	113490311	ELAV-like protein 2	380	97.9	-3366.92	0.08048	-3363.97	0.07487	0.33618	5.89201	0.0152097	0.630871
DENND5B	XP_026722344.1	113490233	DENN domain-containing protein 5B	1181	95.8	-11139.8	0.0285	-11136.9	0.02773	0.25136	5.81357	0.015903	0.649813
ABCD2	XP_026723924.1	113491321	ATP-binding cassette sub-family D member 2	530	90.1	-4890.75	0.06572	-4887.84	0.06276	0.51772	5.81198	0.0159173	0.649813
IMPG2	XP_026723670.1	113475846	interphotoreceptor matrix proteoglycan 2	1184	79.1	-16768	0.35103	-16765.1	0.34524	0.76671	5.8079	0.0159544	0.649813
LOXHD1	XP_026721447.1	113489691	lipoxygenase homology domain-containing protein 1	2236	96.6	-24013.2	0.10698	-24010.3	0.10537	0.24237	5.77294	0.0162748	0.654531
TRMT1L	XP_026709401.1	113482687	TRMT1-like protein	667	92.9	-9065.27	0.17371	-9062.39	0.16906	0.41648	5.75807	0.0164131	0.654531
PRDM1	XP_026701887.1	113478683	PR domain zinc finger protein 1	806	98.1	-6597.22	0.05613	-6594.34	0.05437	0.77636	5.75608	0.0164317	0.654531
ACSBG2	XP_026720999.1	113489478	long-chain-fatty-acid--CoA ligase ACSBG2	636	86.5	-9728.22	0.13742	-9725.34	0.13434	0.347	5.75024	0.0164864	0.654531
KCNG4	XP_026712704.1	113484503	potassium voltage-gated channel subfamily G member 4	511	100	-4893.91	0.06084	-4891.04	0.05859	0.40255	5.74585	0.0165277	0.654531
CRY1	XP_026721435.1	113489685	cryptochrome-1	457	98.9	-3679.26	0.05598	-3676.41	0.05289	0.52524	5.6899	0.0170628	0.666499
ACPP	XP_026698173.1	113476587	prostatic acid phosphatase-like	421	100	-5136.2	0.21984	-5133.36	0.21371	0.99432	5.67493	0.017209	0.669923
DSE	XP_026701374.1	113478391	dermatan-sulfate epimerase	956	99.8	-9539.77	0.08482	-9536.94	0.08275	0.32968	5.66706	0.0172864	0.670457
ADSSL1	XP_026705031.1	113480433	adenylosuccinate synthetase isozyme 1	559	80	-5428.92	0.11605	-5426.09	0.11244	0.7277	5.65741	0.0173817	0.670457
ITPR1	XP_026713143.1	113484753	inositol 1,4,5-trisphosphate receptor type 1	2569	93.1	-24512.3	0.01132	-24509.5	0.0111	0.07387	5.63964	0.0175588	0.670457
CDK6	XP_026698413.1	113476723	cyclin-dependent kinase 6	326	100	-2834.14	0.0718	-2831.32	0.06761	0.65039	5.63914	0.0175639	0.670457
LRP12	XP_026697308.1	113476174	low-density lipoprotein receptor-related protein 12	830	96.2	-6912.42	0.05463	-6909.6	0.05287	0.34901	5.63437	0.0176117	0.670457
CNGB1	XP_026712557.1	113484392	cyclic nucleotide-gated cation channel beta-1	596	48.1	-9590.56	0.19195	-9587.75	0.18763	0.50214	5.62384	0.0177178	0.670457
CCT6A	XP_026717495.1	113487231	T-complex protein 1 subunit zeta	345	67	-3956.24	0.03276	-3953.43	0.03153	0.63282	5.62375	0.0177187	0.670457
ACVR1B	XP_026723406.1	113490984	activin receptor type-1B	409	90.3	-4136.22	0.00368	-4133.41	0.00331	0.20116	5.60113	0.0179489	0.670457
MPHOSPH8	XP_026714057.1	113485205	M-phase phosphoprotein 8	711	82.4	-8899.33	0.18192	-8896.53	0.17814	0.56641	5.59963	0.0179643	0.670457
TBL1X	XP_026696886.1	113475929	F-box-like/WD repeat-containing protein TBL1X	514	98.3	-3377.34	0.03001	-3374.54	0.02686	0.41749	5.58973	0.0180661	0.670457
IPO11	XP_026721511.1	113489718	importin-11	952	97.6	-11492.4	0.14801	-11489.6	0.14553	0.46075	5.57117	0.0182586	0.674096
PTCD1	XP_026714971.1	113485772	pentatricopeptide repeat-containing protein 1, mitochondrial, partial	586	85.4	-9305.95	0.2244	-9303.17	0.22082	0.99432	5.5546	0.0184322	0.675021
ZMPSTE24	XP_026719149.1	113488270	CAAX prenyl protease 1 homolog	360	88.2	-3242.67	0.04154	-3239.9	0.03964	0.91067	5.55135	0.0184664	0.675021
GABRA6	XP_026714352.1	113485421	gamma-aminobutyric acid receptor subunit alpha-6	450	83.3	-3745.42	0.07658	-3742.64	0.07329	0.92037	5.54632	0.0185196	0.675021
DPP8	XP_026712185.1	113484171	dipeptidyl peptidase 8	868	98.4	-8125.51	0.04771	-8122.74	0.0464	0.37225	5.54046	0.0185817	0.675134
RP1	XP_026697511.1	113476294	oxygen-regulated protein 1	1950	92.1	-30165.1	0.41938	-30162.3	0.41561	0.96576	5.51463	0.018858	0.680153
NADSYN1	XP_026706496.1	113481247	glutamine-dependent NAD(+) synthetase	657	93.3	-6830.01	0.10461	-6827.27	0.10207	0.60281	5.48401	0.0191911	0.688535
MET	XP_026724122.1	113491414	hepatocyte growth factor receptor	1390	98.9	-13565.2	0.11699	-13562.5	0.11498	0.41556	5.46666	0.0193826	0.690431
TXN	XP_026722334.1	113490229	thioredoxin	96	90.6	-1268.14	0.25947	-1265.42	0.22259	0.8852	5.44203	0.0196578	0.692257
ACOX3	XP_026702899.1	113479302	peroxisomal acyl-coenzyme A oxidase 3	701	99.3	-9020.55	0.28741	-9017.84	0.28145	0.91545	5.42081	0.0198982	0.694555
CLIP1	XP_026715298.1	113485988	CAP-Gly domain-containing linker protein 1	1328	91.1	-13010.3	0.11355	-13007.6	0.11223	0.71587	5.41488	0.0199658	0.694555
TCF12	XP_026711453.1	113483797	transcription factor 12	707	96.6	-5955.82	0.04513	-5953.13	0.04327	0.39714	5.38349	0.0203282	0.700868
CAND1	XP_026722011.1	113490030	cullin-associated NEDD8-dissociated protein 1	1206	100	-9421.87	0.0055	-9419.18	0.00491	0.05236	5.3719	0.0204637	0.703324
UNC5A	XP_026714321.1	113485392	netrin receptor UNC5A	39	4.2	-252.295	0.01138	-249.617	0.00991	0.82896	5.35538	0.0206585	0.707893
SH3BP4	XP_026708149.1	113482055	SH3 domain-binding protein 4	964	100	-10715.3	0.04401	-10712.6	0.04305	0.1748	5.34122	0.0208269	0.709467
FANCM	XP_026704963.1	113480375	Fanconi anemia group M protein	1264	65.6	-23689.2	0.288	-23686.5	0.28494	0.60586	5.33223	0.0209346	0.710967
GRK7	XP_026710925.1	113483518	rhodopsin kinase	550	100	-6119.46	0.2873	-6116.8	0.27689	0.72157	5.31807	0.0211053	0.712533
PGAP1	XP_026708536.1	113482253	GPI inositol-deacylase	750	98.6	-8970.97	0.30697	-8968.32	0.30037	0.90314	5.29987	0.021327	0.712533
LOC113489227	XP_026720584.1	113489227	keratin, type I cytoskeletal 12-like	376	71.9	-4573.94	0.06727	-4571.29	0.0657	0.79417	5.29957	0.0213307	0.712533
KCNK2	XP_026701910.1	113478704	potassium channel subfamily K member 2	422	100	-3061.96	0.03341	-3059.33	0.03042	0.43031	5.26443	0.0217655	0.71996
MYL1	XP_026708795.1	113482400	myosin light chain 1/3	189	100	-1742.6	0.04283	-1739.98	0.03823	0.30317	5.24422	0.0220198	0.724978
KIF15	XP_026697749.1	113476402	LOW QUALITY PROTEIN: kinesin-like protein KIF15	1329	95.1	-15215.4	0.17524	-15212.8	0.17316	0.63216	5.22353	0.0222832	0.726586
TMCC1	XP_026713640.1	113485029	transmembrane and coiled-coil domains protein 1	641	99.7	-6041.96	0.04555	-6039.38	0.04375	0.34114	5.17688	0.0228894	0.732784
LOC113485872	XP_026715124.1	113485872	3 beta-hydroxysteroid dehydrogenase/Delta 5-->4-isomerase-like	354	93.9	-4553.82	0.16755	-4551.23	0.16315	0.81939	5.17451	0.0229207	0.732784
LRP8	XP_026710283.1	113483173	low-density lipoprotein receptor-related protein 8	847	98.8	-9293.6	0.08441	-9291.01	0.08307	0.56465	5.17136	0.0229623	0.732784
UNC13B	XP_026721494.1	113489715	protein unc-13 homolog B	4285	94.5	-23986.4	0.02135	-23983.8	0.0203	0.09501	5.16938	0.0229884	0.732784
PAPSS2	XP_026707572.1	113481832	bifunctional 3\'-phosphoadenosine 5\'-phosphosulfate synthase 2	463	75.4	-5965.85	0.07571	-5963.27	0.07403	0.3805	5.1534	0.023201	0.732784
MIER1	XP_026709879.1	113482944	mesoderm induction early response protein 1	396	81.5	-4100.21	0.0489	-4097.63	0.04729	0.3154	5.15229	0.0232157	0.732784
POLR1E	XP_026722688.1	113490420	DNA-directed RNA polymerase I subunit RPA49	262	63.9	-3719.63	0.20278	-3717.06	0.19569	0.80516	5.14224	0.0233505	0.732784
FCF1	XP_026705079.1	113480469	rRNA-processing protein FCF1 homolog	172	86	-1464.96	0.01607	-1462.39	0.01241	0.24688	5.14099	0.0233673	0.732784
MREG	XP_026708244.1	113482106	melanoregulin	162	79.8	-1761.29	0.05062	-1758.72	0.04699	0.58815	5.13088	0.0235039	0.732975
TMF1	XP_026713020.1	113484712	TATA element modulatory factor	1040	93.9	-11466.1	0.12077	-11463.6	0.11869	0.40187	5.11374	0.0237372	0.735133
PLA2G6	XP_026723895.1	113491295	85/88 kDa calcium-independent phospholipase A2	727	90.5	-9211.2	0.14143	-9208.65	0.13866	0.42822	5.10843	0.0238099	0.735133
MIS18BP1	XP_026704964.1	113480376	mis18-binding protein 1	273	23.4	-6284.36	0.46793	-6281.8	0.45174	0.95518	5.10566	0.0238479	0.735133
SYT11	XP_026719785.1	113488696	synaptotagmin-11	407	94	-4539.2	0.03126	-4536.68	0.03014	0.26534	5.05056	0.024618	0.745755
ZDHHC23	XP_026697311.1	113476173	palmitoyltransferase ZDHHC23	306	74.1	-3700.64	0.15343	-3698.12	0.14738	0.8374	5.04622	0.0246798	0.745755
LOC113481123	XP_026706255.1	113481123	inner centromere protein A-like	136	16.5	-2350.42	0.14452	-2347.91	0.13724	0.56913	5.03145	0.0248911	0.745755
FBXW8	XP_026715711.1	113486188	F-box/WD repeat-containing protein 8	463	90.6	-6024.9	0.14351	-6022.39	0.1402	0.52281	5.00952	0.0252083	0.747778
RABEP1	XP_026717199.1	113487036	rab GTPase-binding effector protein 1	844	97	-8528.11	0.0286	-8525.61	0.02788	0.19165	4.99354	0.0254422	0.747778
APPL2	XP_026724164.1	113491446	DCC-interacting protein 13-beta	626	95.7	-6121.37	0.10517	-6118.88	0.10284	0.82095	4.98516	0.0255656	0.747778
LOC113484901	XP_026713389.1	113484901	2\'-5\'-oligoadenylate synthase-like protein 2	249	66.9	-4744.27	0.22776	-4741.78	0.21971	0.58995	4.97554	0.0257081	0.747778
GID8	XP_026717844.1	113487448	glucose-induced degradation protein 8 homolog	228	100	-1636.09	0.00404	-1633.61	0.00206	0.10963	4.95969	0.0259448	0.747778
NUP88	XP_026717201.1	113487038	nuclear pore complex protein Nup88	563	88	-7704.65	0.09835	-7702.17	0.09634	0.35761	4.95575	0.026004	0.747778
TMEM184C	XP_026703846.1	113479765	transmembrane protein 184C	389	100	-3513.92	0.04851	-3511.46	0.04677	0.94468	4.92253	0.0265087	0.760381
BANP	XP_026712918.1	113484644	protein BANP	427	90.3	-4068.14	0.02151	-4065.7	0.02056	0.22898	4.88154	0.0271455	0.767485
NDST4	XP_026703950.1	113479824	bifunctional heparan sulfate N-deacetylase/N-sulfotransferase 4	811	92.9	-8758.09	0.06759	-8755.66	0.06658	0.74485	4.87399	0.0272644	0.768575
ASPM	XP_026709775.1	113482880	abnormal spindle-like microcephaly-associated protein	1640	52.8	-23586.1	0.29673	-23583.7	0.29397	0.67408	4.85879	0.0275056	0.773467
LAMP5	XP_026700491.1	113477997	lysosome-associated membrane glycoprotein 5	91	43.8	-984.778	0.0813	-982.353	0.07087	0.438	4.8507	0.0276349	0.775201
NRBP2	XP_026698579.1	113476822	nuclear receptor-binding protein 2	114	58.5	-1022.34	0.0067	-1019.93	0.00535	0.3863	4.83292	0.0279213	0.77644
PRKDC	XP_026697258.1	113476127	DNA-dependent protein kinase catalytic subunit	3950	97.8	-47188.2	0.22317	-47185.8	0.22142	0.36409	4.83158	0.027943	0.77644
STAR	XP_026718876.1	113488075	steroidogenic acute regulatory protein, mitochondrial	124	42.2	-1541.19	0.04975	-1538.78	0.04697	0.61482	4.81956	0.0281386	0.77644
PCDH11X	XP_026704312.1	113480006	protocadherin-11 X-linked	1225	98.4	-11569.5	0.03469	-11567.1	0.034	0.3264	4.8093	0.0283065	0.77644
LOC113484461	XP_026712644.1	113484461	cytochrome c oxidase subunit 4, mitochondrial	174	95.1	-2646.71	0.09569	-2644.31	0.09223	0.79582	4.80803	0.0283273	0.77644
ANKRD33B	XP_026697516.1	113476296	ankyrin repeat domain-containing protein 33B	301	100	-3617.84	0.12959	-3615.45	0.12363	0.39014	4.79365	0.0285648	0.777801
CHD6	XP_026722999.1	113490646	chromodomain-helicase-DNA-binding protein 6	1295	47.3	-13238.9	0.05443	-13236.5	0.05334	0.15678	4.78961	0.0286318	0.777801
OBSL1	XP_026708602.1	113482299	obscurin-like protein 1	679	30	-10143.8	0.09096	-10141.4	0.0894	0.40585	4.74428	0.0293959	0.786229
TOP2A	XP_026720396.1	113489081	DNA topoisomerase 2-alpha	1277	69.7	-17644.3	0.14469	-17641.9	0.14279	0.31074	4.72189	0.0297811	0.793698
NCAPH	XP_026718810.1	113488030	condensin complex subunit 2	150	31.8	-2686.38	0.20177	-2684.03	0.19308	0.73143	4.70599	0.0300576	0.794479
PWP2	XP_026710940.1	113483521	periodic tryptophan protein 2 homolog	787	99.5	-8142.92	0.11489	-8140.57	0.11278	0.52757	4.69478	0.0302543	0.797835
SRPK1	XP_026720325.1	113489035	SRSF protein kinase 1	640	97.4	-6909.6	0.0913	-6907.26	0.08969	0.58255	4.68555	0.0304173	0.80029
KLHL24	XP_026710534.1	113483290	kelch-like protein 24	600	100	-5776.18	0.00533	-5773.85	0.00496	0.21411	4.66143	0.0308476	0.808697
GUCA1B	XP_026720051.1	113488875	guanylyl cyclase-activating protein 2	198	100	-2073.07	0.03768	-2070.74	0.03439	0.25178	4.65972	0.0308782	0.808697
GYS2	XP_026720615.1	113489242	glycogen	703	95.9	-6501.11	0.08843	-6498.78	0.08604	0.38064	4.64665	0.0311141	0.808963
RIPOR3	XP_026717755.1	113487414	RIPOR family member 3	800	84.8	-9896	0.20072	-9893.68	0.19808	0.96237	4.64006	0.0312339	0.808963
ZC3H6	XP_026700467.1	113477975	zinc finger CCCH domain-containing protein 6	606	51.1	-6475.97	0.03018	-6473.66	0.02947	0.19495	4.61559	0.0316825	0.814145
LDHB	XP_026721000.1	113489476	L-lactate dehydrogenase B chain	306	91.9	-3621.37	0.15455	-3619.06	0.14899	0.68314	4.61082	0.0317708	0.814145
HADHA	XP_026702121.1	113478819	trifunctional enzyme subunit alpha, mitochondrial	487	72.3	-6163.15	0.12041	-6160.85	0.11625	0.31108	4.60099	0.0319534	0.814263
ITIH5	XP_026723161.1	113490782	inter-alpha-trypsin inhibitor heavy chain H5	869	91.4	-9445.87	0.12859	-9443.57	0.12659	0.57101	4.59805	0.0320084	0.814263
ANO10	XP_026698124.1	113476566	anoctamin-10	647	97.9	-6541.63	0.12639	-6539.35	0.1241	0.92639	4.56325	0.0326651	0.822765
BEST1	XP_026706592.1	113481282	bestrophin-1	743	97.3	-9273.59	0.08992	-9271.31	0.08846	0.32829	4.55589	0.0328057	0.822765
CASP7	XP_026707509.1	113481788	caspase-7	308	99.7	-3113.61	0.13997	-3111.34	0.13471	0.83151	4.54724	0.0329719	0.822765
SBF2	XP_026706477.1	113481230	myotubularin-related protein 13	1870	99	-17357.4	0.06299	-17355.1	0.06206	0.20717	4.51013	0.0336947	0.832047
ADCY9	XP_026714501.1	113485514	adenylate cyclase type 9	1204	89.3	-12306.1	0.06677	-12303.9	0.06586	0.2629	4.47648	0.0343643	0.839992
DDHD2	XP_026718831.1	113488051	phospholipase DDHD2	318	37.4	-4237.67	0.08362	-4235.43	0.07997	0.20787	4.47365	0.0344214	0.839992
EXOSC9	XP_026703871.1	113479784	exosome complex component RRP45	353	98.9	-4746.54	0.15889	-4744.32	0.1553	0.82451	4.4369	0.0351701	0.847064
CSMD3	XP_026697312.1	113476177	CUB and sushi domain-containing protein 3	2959	81.1	-24705.1	0.03162	-24702.8	0.03111	0.09453	4.43573	0.0351942	0.847064
TMPRSS13	XP_026719626.1	113488569	transmembrane protease serine 13	191	40.2	-2334.32	0.06918	-2332.11	0.06592	0.34497	4.43401	0.0352296	0.847064
ANAPC7	XP_026715823.1	113486276	anaphase-promoting complex subunit 7	522	92.4	-5053.03	0.00405	-5050.81	0.00365	0.11421	4.42922	0.0353287	0.847666
DNM1	XP_026716476.1	113486607	dynamin-1	794	98.8	-6078.88	0.00777	-6076.69	0.00727	0.26742	4.38602	0.0362348	0.849389
POFUT2	XP_026708717.1	113482359	GDP-fucose protein O-fucosyltransferase 2, partial	389	99.7	-4206.58	0.13745	-4204.4	0.13297	0.61111	4.36699	0.0366416	0.849389
NUP93	XP_026712420.1	113484307	nuclear pore complex protein Nup93	766	93.5	-7820.83	0.05718	-7818.65	0.05611	0.39319	4.36535	0.036677	0.849389
ANKRD46	XP_026698641.1	113476868	ankyrin repeat domain-containing protein 46	228	100	-1915.23	0.00492	-1913.06	0.00333	0.10874	4.35842	0.0368265	0.849389
NID1	XP_026700387.1	113477904	nidogen-1	1182	97.2	-12821.7	0.15741	-12819.5	0.15514	0.44891	4.35283	0.0369475	0.849389
PRELID3B	XP_026717917.1	113487494	PRELI domain containing protein 3B	173	100	-1733.22	0.05448	-1731.05	0.0514	0.71458	4.352	0.0369656	0.849389
LAMA2	XP_026700684.1	113478074	laminin subunit alpha-2	2986	94.7	-35015.6	0.17005	-35013.4	0.16893	0.36733	4.34494	0.037119	0.849389
CDC27	XP_026720415.1	113489100	cell division cycle protein 27 homolog	826	98.8	-7184.03	0.02574	-7181.87	0.02499	0.23984	4.33533	0.0373291	0.849389
DOP1B	XP_026713193.1	113484776	protein dopey-2	2186	95.4	-23843.4	0.12946	-23841.3	0.12837	0.32744	4.33096	0.0374252	0.849389
KIF4A	XP_026704306.1	113480003	LOW QUALITY PROTEIN: chromosome-associated kinesin KIF4A	948	77.8	-12784.2	0.10799	-12782	0.10668	0.35932	4.3193	0.0376824	0.849389
RTTN	XP_026699397.1	113477334	rotatin	1375	96.4	-19287.7	0.26851	-19285.5	0.26631	0.74116	4.31817	0.0377075	0.849389
DYSF	XP_026702658.1	113479132	dysferlin	1277	65.3	-15645	0.06022	-15642.8	0.05951	0.20822	4.31774	0.0377169	0.849389
RIMS2	XP_026697841.1	113476435	regulating synaptic membrane exocytosis protein 2	1805	98.7	-13679.5	0.05607	-13677.3	0.05503	0.24844	4.30421	0.0380181	0.849389
LOC113491043	XP_026723472.1	113491043	sodium channel protein type 8 subunit alpha	1804	91.2	-17316.1	0.01259	-17313.9	0.01232	0.06535	4.29765	0.0381651	0.849389
ZBTB39	XP_026723068.1	113490697	zinc finger and BTB domain-containing protein 39, partial	450	72.2	-5241.28	0.02383	-5239.13	0.02329	0.24687	4.29518	0.0382206	0.849389
CGNL1	XP_026711913.1	113484021	cingulin-like protein 1	1223	90.8	-14874.8	0.24636	-14872.6	0.24354	0.68344	4.27447	0.0386891	0.856473
SOS2	XP_026704969.1	113480382	son of sevenless homolog 2	1131	83.8	-11315.8	0.01987	-11313.6	0.01942	0.13581	4.23651	0.0395634	0.866571
DTNA	XP_026697127.1	113476033	dystrobrevin alpha 2	778	100	-6295.74	0.03668	-6293.63	0.03548	0.39502	4.223	0.0398795	0.866571
ARHGEF4	XP_026710817.1	113483474	rho guanine nucleotide exchange factor 4	1966	94.7	-27166.6	0.44559	-27164.5	0.44219	0.96169	4.21887	0.0399767	0.866571
LOC113476226	XP_026697368.1	113476226	sodium channel protein type 5 subunit alpha-like	1574	93.9	-22011.5	0.39821	-22009.4	0.39478	0.92479	4.21658	0.0400309	0.866571
HP1BP3	XP_026718491.1	113487826	heterochromatin protein 1-binding protein 3	499	89.4	-4698.45	0.09766	-4696.34	0.09482	0.47069	4.21505	0.0400668	0.866571
CHAF1A	XP_026720737.1	113489322	chromatin assembly factor 1 subunit A	693	74	-10875.8	0.19495	-10873.7	0.19254	0.93338	4.18993	0.0406647	0.866571
ARR3	XP_026704069.1	113479893	arrestin-C	305	77.6	-3876.47	0.06372	-3874.38	0.06193	0.84683	4.18641	0.0407494	0.866571
TMEM97	XP_026717213.1	113487043	sigma intracellular receptor 2	129	69.7	-2132.66	0.10739	-2130.57	0.1024	0.50968	4.18528	0.0407766	0.866571
RBL1	XP_026723029.1	113490673	retinoblastoma-like protein 1	911	92.7	-12026.9	0.09567	-12024.9	0.09449	0.31271	4.18238	0.0408463	0.866571
LRP4	XP_026705142.1	113480522	low-density lipoprotein receptor-related protein 4	1871	97.4	-16415.1	0.03868	-16413	0.03784	0.11737	4.18055	0.0408905	0.866571
MYO15B	XP_026717083.1	113486934	myosin XVB	1584	49.4	-22023.4	0.3542	-22021.3	0.35113	0.8149	4.17712	0.0409733	0.866571
HSPA2	XP_026705579.1	113480714	heat shock-related 70 kDa protein 2	634	100	-6207.55	0.01271	-6205.47	0.01209	0.09829	4.16477	0.0412729	0.866571
ZNF407	XP_026698426.1	113476734	zinc finger protein 407	2175	95.4	-28770.7	0.39559	-28768.7	0.39256	0.82857	4.16107	0.0413634	0.866571
DAGLA	XP_026705940.1	113480936	sn1-specific diacylglycerol lipase alpha	859	77	-8806.88	0.02812	-8804.8	0.02759	0.23233	4.15418	0.041532	0.866571
NELFCD	XP_026717999.1	113487539	negative elongation factor C/D	522	97.9	-4365.72	0.0054	-4363.65	0.00475	0.12376	4.13527	0.0419983	0.86683
KCNF1	XP_026702216.1	113478883	potassium voltage-gated channel subfamily F member 1	487	100	-4858.5	0.08594	-4856.43	0.08341	0.4035	4.13147	0.0420928	0.86683
RD3	XP_026700045.1	113477719	protein RD3	197	100	-1771.04	0.10918	-1768.98	0.10372	0.92517	4.1288	0.0421592	0.86683
PHKB	XP_026712393.1	113484295	phosphorylase b kinase regulatory subunit beta	1067	97.7	-10899.5	0.08804	-10897.5	0.0868	0.34731	4.12264	0.0423131	0.867874
ATMIN	XP_026712313.1	113484255	ATM interactor	725	98.2	-7463.91	0.15955	-7461.85	0.15651	0.61158	4.11382	0.0425342	0.868665
PDLIM5	XP_026703429.1	113479533	PDZ and LIM domain protein 5	505	83.7	-5728.7	0.143	-5726.65	0.13942	0.49332	4.10568	0.0427395	0.87038
ASH1L	XP_026719847.1	113488743	histone-lysine N-methyltransferase ASH1L	2814	93	-33586.9	0.06601	-33584.8	0.06562	0.1785	4.09965	0.0428921	0.870391
SDK1	XP_026714631.1	113485586	protein sidekick-1	2207	97	-24364.7	0.101	-24362.6	0.10004	0.24398	4.07743	0.0434597	0.87245
FBXO25	XP_026701329.1	113478370	F-box only protein 25	369	99.7	-3150.43	0.09788	-3148.39	0.0942	0.64259	4.0711	0.0436229	0.87245
MEAK7	XP_026712310.1	113484249	TLD domain-containing protein 1	464	98.7	-5564.37	0.22736	-5562.34	0.22248	0.88609	4.06403	0.0438058	0.87245
LOC101749809	XP_026704693.1	113480255	connector enhancer of kinase suppressor of ras 2-like	1056	99.2	-10340	0.07316	-10337.9	0.07228	0.53553	4.06008	0.0439084	0.87245
MIB2	XP_026718277.1	113487738	E3 ubiquitin-protein ligase MIB2	963	99.9	-9608.5	0.04966	-9606.47	0.04879	0.24421	4.04857	0.0442088	0.876898
ADCY5	XP_026708716.1	113482358	adenylate cyclase type 5	1103	90.6	-9477.17	0.0396	-9475.16	0.03846	0.17534	4.03604	0.0445382	0.878862
DIAPH3	XP_026707677.1	113481856	protein diaphanous homolog 3	1099	98.4	-11248.6	0.14553	-11246.6	0.14304	0.37917	4.02556	0.0448156	0.881518
MYO6	XP_026701004.1	113478216	unconventional myosin-VI	1215	96	-11421.5	0.04833	-11419.5	0.04716	0.1286	4.02514	0.0448268	0.881518
OPN4-1	XP_026703798.1	113479736	melanopsin-like	482	82.4	-6409.05	0.22834	-6407.04	0.22334	0.63561	4.01603	0.0450698	0.883055
LOC770492	XP_026706234.1	113481107	ras-related and estrogen-regulated growth inhibitor-like	90	36.4	-1011.85	0.01516	-1009.84	0.01299	0.14392	4.01353	0.0451365	0.883055
GUCY2F	XP_026717036.1	113486895	retinal guanylyl cyclase 2	1115	97.9	-14342.6	0.25304	-14340.6	0.24937	0.50756	3.99607	0.0456065	0.884626
TLL1	XP_026703766.1	113479707	tolloid-like protein 1	967	96.9	-8178.67	0.04418	-8176.67	0.04285	0.17806	3.9911	0.0457411	0.884626
PFKP	XP_026697550.1	113476322	ATP-dependent 6-phosphofructokinase, platelet type	736	97.2	-6465.52	0.03177	-6463.53	0.03088	0.2889	3.97883	0.0460755	0.884626
CYP2AB4	XP_026710596.1	113483317	cytochrome P450 2J6-like	486	99.2	-6657.98	0.23934	-6655.99	0.23476	0.81655	3.96833	0.0463638	0.884626
SHISA9	XP_026714756.1	113485639	protein shisa-9	301	76.8	-2712.78	0.05045	-2710.8	0.04747	0.28465	3.95895	0.0466227	0.884626
LOC113485109	XP_026713814.1	113485109	proton-coupled amino acid transporter 1-like	473	99.6	-6237.35	0.09563	-6235.37	0.09321	0.26257	3.95534	0.0467228	0.884626
CALHM5	XP_026702058.1	113478781	LOW QUALITY PROTEIN: calcium homeostasis modulator protein 5	281	92.7	-3907.31	0.36324	-3905.33	0.3481	0.86881	3.94828	0.0469194	0.884626
ENTPD4	XP_026718935.1	113488116	ectonucleoside triphosphate diphosphohydrolase 4	287	46.6	-3497.77	0.03168	-3495.81	0.03068	0.26162	3.93212	0.0473723	0.887358
TBC1D9	XP_026722765.1	113490469	TBC1 domain family member 9	1227	98.7	-11774.4	0.06153	-11772.5	0.06029	0.18392	3.92709	0.0475142	0.888022
MPHOSPH9	XP_026715428.1	113486032	M-phase phosphoprotein 9	1095	93.5	-14204.2	0.27678	-14202.2	0.27395	0.79595	3.92448	0.0475878	0.888022
ERCC6L	XP_026704321.1	113480011	DNA excision repair protein ERCC-6-like	1042	86.7	-17838.6	0.27491	-17836.6	0.27272	0.80712	3.92048	0.0477012	0.888022
LMBRD2	XP_026721361.1	113489642	LMBR1 domain-containing protein 2	688	100	-6286.05	0.04775	-6284.09	0.04625	0.18466	3.9143	0.0478769	0.888022
RAD54B	XP_026697587.1	113476340	DNA repair and recombination protein RAD54B	907	98.9	-10964.5	0.24858	-10962.5	0.24582	0.94371	3.91323	0.0479076	0.888022
PLAA	XP_026722503.1	113490319	phospholipase A-2-activating protein	740	98.9	-8132.22	0.1704	-8130.26	0.16657	0.36361	3.90198	0.0482293	0.889944
TM9SF2L	XP_026704380.1	113480043	transmembrane 9 superfamily member 2-like	541	93.6	-4518.86	0.01849	-4516.92	0.01724	0.13092	3.89858	0.0483269	0.889944
ACTR10	XP_026705135.1	113480516	actin-related protein 10	391	93.8	-4035.85	0.05877	-4033.9	0.05679	0.31632	3.89617	0.0483963	0.889944
PCDH20	XP_026711429.1	113483782	protocadherin-20	766	80.4	-7615.03	0.08794	-7613.08	0.0857	0.27095	3.89454	0.0484434	0.889944
HEATR5B	XP_026700898.1	113478165	HEAT repeat-containing protein 5B	2012	97.1	-17872.5	0.04582	-17870.5	0.04508	0.14761	3.87674	0.0489596	0.891404
CASD1	XP_026699429.1	113477353	N-acetylneuraminate 9-O-acetyltransferase	724	99.3	-6994.97	0.08972	-6993.04	0.088	0.4107	3.87106	0.0491255	0.891404
MEGF6	XP_026718698.1	113487935	multiple epidermal growth factor-like domains protein 6	177	18.8	-2843.61	0.11677	-2841.68	0.11382	0.69477	3.86902	0.0491854	0.891404
SLC16A3	XP_026716986.1	113486870	monocarboxylate transporter 4	471	99.6	-4289.24	0.0463	-4287.31	0.04477	0.40629	3.8661	0.0492709	0.891404
SYNE2	XP_026705487.1	113480675	nesprin-2	6719	95.8	-86471.2	0.38546	-86469.3	0.38372	0.56086	3.85904	0.0494786	0.891404
REPS1	XP_026700182.1	113477783	ralBP1-associated Eps domain-containing protein 1	779	97.5	-5660.78	0.08161	-5658.86	0.0792	0.54007	3.85245	0.0496733	0.891404
COL5A1	XP_026716457.1	113486590	collagen alpha-1(V) chain	1466	92.8	-14659.1	0.04345	-14657.2	0.0424	0.1519	3.8489	0.0497787	0.891404
NECAP2	XP_026718700.1	113487937	adaptin ear-binding coat-associated protein 2-like	150	55.4	-2074.65	0.09872	-2072.73	0.09463	0.81086	3.84631	0.0498555	0.891404
SHF	XP_026711803.1	113483931	SH2 domain-containing adapter protein F	251	90.6	-3077.22	0.05564	-3075.29	0.05412	0.62717	3.8454	0.0498825	0.891404

## Sheet: Table S5. BranchSite model
Table S5. Significant results from the branch-site model. The result of this model are in list iii sorted according to p-values. "N° codons tested" corresponds to the codons that are present in all species sequences used for the selection tests. "% of reference gene tested" is the percentage of codons in the reference gene of athCun1 used for the ω tests. "prop. CMD" is the proportion of codons w…
							Null Hypothesis								Alternative Hypothesis
Gene Symbol	Protein RefSeq ID	NCBI GeneID	Protein name	N° codons tested	% of reference gene tested	Prop. CMD	lnL0	k0	k1	k2a	k2b	ω0	ω1	ω2	lnL1	k0	k1	k2a	k2b	ω0	ω1	ω2	LRT statistic	Raw p-values	FDR corrected p-values
List iii: Genes evolving under positive selection on specific sites of the foreground branch, N = 123 genes (Number of genes after all filtering steps)
LDLRAD1	XP_026709670.1	113482805	low-density lipoprotein receptor class A domain-containing protein 1	160	77.7	0.4375	-2321.48	0.66698	0.33302	0	0	0.04679	1	1	-2308.74	0.64931	0.30952	0.02788	0.01329	0.05088	1	153.481	25.4908	4.44495e-07	0.00528282
SMC2	XP_026722519.1	113490330	structural maintenance of chromosomes protein 2	1126	94.5	0.5373	-20664.9	0.53858	0.46142	0	0	0.11591	1	1	-20654.7	0.51885	0.43772	0.02356	0.01988	0.1167	1	23.7212	20.5744	5.73578e-06	0.0340849
ADGRF5	XP_026701899.1	113478689	adhesion G protein-coupled receptor F5	1311	97	0.530892	-22823.6	0.58119	0.41881	0	0	0.10248	1	1	-22814.5	0.57682	0.41853	0.00269	0.00195	0.10201	1	277.653	18.2225	1.96545e-05	0.0648948
TENT5A	XP_026699892.1	113477651	terminal nucleotidyltransferase 5A	330	99.1	0.142424	-2773.84	0.87443	0.03313	0.08906	0.00337	0.00063	1	1	-2764.83	0.86863	0.03258	0.09522	0.00357	0.00065	1	2.86295	18.0216	2.18409e-05	0.0648948
NUSAP1	XP_026704770.1	113480296	nucleolar and spindle-associated protein 1	373	80	0.487936	-6518.94	0.46069	0.30419	0.14162	0.09351	0.1268	1	1	-6510.79	0.59495	0.39496	0.00607	0.00403	0.12659	1	236.899	16.2934	5.42534e-05	0.12896
SLF1	XP_026722530.1	113490334	SMC5-SMC6 complex localization factor protein 1	850	92	0.417647	-14354	0.51019	0.48981	0	0	0.13528	1	1	-14347.3	0.49682	0.4822	0.01065	0.01034	0.13352	1	31.6244	13.282	0.000267959	0.530783
GAS8	XP_026712819.1	113484599	dynein regulatory complex subunit 4, partial	118	32.9	0.355932	-1758.9	0.80007	0.15546	0.03723	0.00723	0.06115	1	1	-1752.66	0.82774	0.1625	0.00815	0.0016	0.06081	1	302.626	12.4723	0.000413029	0.701264
LOC113483690	XP_026711238.1	113483690	ovotransferrin-like	667	94.5	0.413793	-9652.57	0.65969	0.23449	0.07807	0.02775	0.07476	1	1	-9646.67	0.72997	0.26027	0.0072	0.00257	0.07484	1	61.158	11.8062	0.000590341	0.828632
GSDMA	XP_026720458.1	113489135	gasdermin-A	258	57.6	0.709302	-5881.12	0.42526	0.39868	0.09087	0.08519	0.14032	1	1	-5875.32	0.48579	0.45687	0.02955	0.02779	0.13983	1	28.1333	11.6142	0.000654508	0.828632
HABP2	XP_026707322.1	113481694	hyaluronan-binding protein 2	477	82.2	0.438155	-7371.12	0.67653	0.32347	0	0	0.0929	1	1	-7365.43	0.67872	0.31431	0.00477	0.00221	0.09636	1	110.41	11.3794	0.000742639	0.828632
ZDBF2	XP_026709072.1	113482543	DBF4-type zinc finger-containing protein 2	886	90	0.37246	-11773.9	0.00583	0.00287	0.66438	0.32692	0.13941	1	1	-11768.3	0.60302	0.29824	0.06606	0.03267	0.1392	1	19.8068	11.0556	0.000884188	0.828632
RNH1	XP_026705990.1	113480984	ribonuclease inhibitor	318	66.8	0.399371	-4567.98	0.42052	0.06336	0.44855	0.06758	0.08364	1	1	-4562.46	0.83197	0.12601	0.0365	0.00553	0.08346	1	60.3095	11.0466	0.000888495	0.828632
KIAA1551	XP_026719363.1	113488419	uncharacterized protein KIAA1551 homolog, partial	1268	81.4	0.542587	-23693.5	0.42261	0.50836	0.03133	0.03769	0.21102	1	1	-23688.1	0.43822	0.52974	0.01451	0.01754	0.20953	1	26.231	10.8152	0.00100668	0.828632
KIF20B	XP_026706740.1	113481387	kinesin-like protein KIF20B	346	19.4	0.638728	-7187.19	0.61727	0.38273	0	0	0.17958	1	1	-7181.82	0.60918	0.38131	0.00585	0.00366	0.18016	1	189.067	10.7278	0.00105541	0.828632
LIPI	XP_026700706.1	113478083	lipase member I	453	100	0.322296	-5492.1	0.63235	0.22174	0.10803	0.03788	0.06375	1	1	-5486.76	0.73396	0.24825	0.0133	0.0045	0.06611	1	134.796	10.683	0.00108126	0.828632
LOC113490465	XP_026722764.1	113490465	patatin-like phospholipase domain-containing protein 2	437	94.2	0.386728	-5515.7	0.78682	0.15104	0.05213	0.01001	0.07751	1	1	-5510.39	0.83576	0.1605	0.00314	0.0006	0.07736	1	254.805	10.6253	0.00111553	0.828632
HJURP	XP_026702672.1	113479134	Holliday junction recognition protein	582	72.8	0.616838	-12999.5	0.30483	0.62527	0.02291	0.04699	0.24246	1	1	-12994.3	0.32187	0.66728	0.00353	0.00732	0.24216	1	111.565	10.3819	0.00127258	0.86219
TNFRSF9	XP_026718766.1	113488000	tumor necrosis factor receptor superfamily member 9	132	53	0.348485	-1792.38	0.41518	0.27081	0.19004	0.12396	0.15477	1	1	-1787.21	0.60601	0.37344	0.01272	0.00784	0.16147	1	342.118	10.3343	0.0013058	0.86219
SAXO1	XP_026722150.1	113490108	stabilizer of axonemal microtubules 1	321	80.9	0.504673	-6217.21	0.38448	0.61552	0	0	0.20132	1	1	-6212.12	0.38125	0.60528	0.0052	0.00826	0.20563	1	81.2462	10.172	0.00142586	0.891916
LOC113489594	XP_026721259.1	113489594	receptor-type tyrosine-protein phosphatase kappa-like	643	48.7	0.460342	-9838.88	0.66996	0.20735	0.0937	0.029	0.087	1	1	-9833.85	0.75994	0.23583	0.00323	0.001	0.08679	1	139.749	10.0627	0.00151302	0.899113
CLIP1	XP_026715298.1	113485988	CAP-Gly domain-containing linker protein 1	1328	91.1	0.216867	-12851.9	0.79553	0.07723	0.11598	0.01126	0.04581	1	1	-12847.1	0.91011	0.0888	0.00099	0.0001	0.04571	1	419.74	9.4723	0.00208598	0.966645
DNAJC21	XP_026721137.1	113489546	dnaJ homolog subfamily C member 21	360	86.3	0.344444	-5110.51	0.25851	0.15001	0.37429	0.21719	0.1252	1	1	-5105.78	0.61971	0.35719	0.01466	0.00845	0.12671	1	125.44	9.45492	0.00210584	0.966645
LOC113483320	XP_026710601.1	113483320	cytochrome P450 2J6-like	312	63.7	0.336538	-3992	0.50519	0.22494	0.18672	0.08314	0.07875	1	1	-3987.28	0.66889	0.29912	0.0221	0.00988	0.07849	1	49.6669	9.44624	0.00211582	0.966645
CNGB3	XP_026697442.1	113476256	cyclic nucleotide-gated cation channel beta-3	738	94.6	0.313008	-9696.04	0.64682	0.26818	0.06009	0.02491	0.05676	1	1	-9691.33	0.70303	0.29327	0.00261	0.00109	0.05628	1	245.424	9.43694	0.00212658	0.966645
PIK3C2G	XP_026719242.1	113488343	LOW QUALITY PROTEIN: phosphatidylinositol 4-phosphate 3-kinase C2 domain-containing subunit gamma	1116	74.1	0.395161	-15586.8	0.61319	0.37428	0.00778	0.00475	0.14096	1	1	-15582.1	0.61607	0.37547	0.00526	0.00321	0.14026	1	93.1326	9.35686	0.00222153	0.966645
KPNA7	XP_026715054.1	113485843	importin subunit alpha-8	498	96.5	0.365462	-7351	0.73233	0.24831	0.01446	0.0049	0.0679	1	1	-7346.32	0.74663	0.25096	0.00181	0.00061	0.0679	1	305.411	9.3524	0.00222693	0.966645
ZNF217	XP_026718010.1	113487545	zinc finger protein 217	792	74.4	0.295455	-9750.99	0.6438	0.19222	0.12628	0.0377	0.06679	1	1	-9746.34	0.76371	0.2288	0.00576	0.00173	0.06705	1	36.059	9.30643	0.00228351	0.966645
TOPAZ1	XP_026698707.1	113476905	protein TOPAZ1	1536	78.5	0.505208	-26396.9	0.38047	0.48246	0.06043	0.07663	0.15869	1	1	-26392.3	0.43339	0.54615	0.00905	0.01141	0.15893	1	64.5175	9.20613	0.00241206	0.966645
TEKT4	XP_026714996.1	113485794	tektin-4	344	62.9	0.398256	-5462.47	0.72159	0.17665	0.08175	0.02001	0.11509	1	1	-5457.9	0.79487	0.19168	0.01084	0.00261	0.11587	1	52.8842	9.14293	0.00249681	0.966645
SCP2	XP_026710104.1	113483071	non-specific lipid-transfer protein	437	89.4	0.366133	-5467.19	0.7265	0.17093	0.08304	0.01954	0.0421	1	1	-5462.62	0.78505	0.18391	0.02515	0.00589	0.04229	1	48.9487	9.12505	0.00252133	0.966645
IL21R	XP_026715195.1	113485936	interleukin-21 receptor	568	94.2	0.419014	-8105.93	0.73261	0.23944	0.02107	0.00689	0.16839	1	1	-8101.41	0.75271	0.24441	0.00217	0.00071	0.16811	1	273.344	9.03969	0.0026418	0.98118
CLNK	XP_026702595.1	113479109	cytokine-dependent hematopoietic cell linker	334	88.8	0.368263	-4748.17	0.63471	0.36529	0	0	0.09698	1	1	-4743.71	0.62835	0.36594	0.00361	0.0021	0.09686	1	217.593	8.90982	0.00283641	1
TDRD9	XP_026705566.1	113480709	ATP-dependent RNA helicase TDRD9	1103	86.1	0.418858	-17711.3	0.56462	0.43538	0	0	0.11841	1	1	-17706.9	0.56225	0.43339	0.00246	0.0019	0.11828	1	164.827	8.81417	0.002989	1
PIKFYVE	XP_026708984.1	113482503	1-phosphatidylinositol 3-phosphate 5-kinase	1931	91.2	0.234076	-18208	0.8715	0.05904	0.06505	0.00441	0.03279	1	1	-18203.6	0.93583	0.06333	0.00079	5e-05	0.03286	1	256.952	8.76611	0.00306879	1
LOC113485616	XP_026714695.1	113485616	glucagon receptor-like	27	6.2	0.185185	-306.587	1	0	0	0	0.01735	1	1	-302.327	0.80857	0.0743	0.10727	0.00986	0.00882	1	2.88206	8.521	0.00351072	1
IL18RAP	XP_026701679.1	113478574	interleukin-18 receptor accessory protein	527	89.5	0.370019	-7257.78	0.66054	0.20578	0.10193	0.03175	0.17897	1	1	-7253.6	0.76068	0.23478	0.00347	0.00107	0.18048	1	68.8498	8.36022	0.00383525	1
MUC2	XP_026705984.1	113480979	mucin-2	2333	85.8	0.369481	-33357.7	0.73693	0.26307	0	0	0.06031	1	1	-33353.6	0.73675	0.26206	0.00088	0.00031	0.0605	1	433.922	8.28437	0.00399878	1
FSD2	XP_026711421.1	113483779	fibronectin type III and SPRY domain-containing protein 2	768	97.7	0.304688	-9223.07	0.68518	0.20167	0.08742	0.02573	0.07175	1	1	-9219.01	0.76767	0.22645	0.00454	0.00134	0.07156	1	80.0401	8.12236	0.00437226	1
ICE1	XP_026697456.1	113476260	little elongation complex subunit 1	1523	68.8	0.452397	-25362.5	0.5015	0.4985	0	0	0.17443	1	1	-25358.4	0.49694	0.49597	0.00355	0.00354	0.17384	1	88.9602	8.05862	0.00452876	1
SETX	XP_026716529.1	113486650	probable helicase senataxin	2364	84.3	0.455161	-40047.3	0.52949	0.32797	0.08802	0.05452	0.11198	1	1	-40043.3	0.60844	0.37597	0.00963	0.00595	0.11208	1	18.7857	8.04284	0.0045684	1
IFNGR1	XP_026701326.1	113478368	interferon gamma receptor 1	354	86.8	0.522599	-6440.55	0.44861	0.55139	0	0	0.12072	1	1	-6436.6	0.43173	0.53325	0.01567	0.01935	0.12097	1	77.081	7.89738	0.00495065	1
DMXL1	XP_026721080.1	113489525	dmX-like protein 1	2943	97.2	0.260618	-31785.6	0.77029	0.12079	0.09416	0.01477	0.06353	1	1	-31781.7	0.86178	0.13451	0.00321	0.0005	0.06376	1	62.3879	7.85402	0.00507077	1
WASHC2C	XP_026707337.1	113481705	WASH complex subunit 2C	1259	94	0.377284	-16194.7	0.70455	0.29545	0	0	0.11921	1	1	-16191	0.70606	0.29293	0.00072	0.0003	0.12005	1	490.571	7.47871	0.00624329	1
RP1	XP_026697511.1	113476294	oxygen-regulated protein 1	1950	92.1	0.418462	-29819.5	0.55728	0.33508	0.06722	0.04042	0.15907	1	1	-29815.7	0.61453	0.36992	0.00971	0.00584	0.1588	1	39.6925	7.44219	0.00637122	1
PATJ	XP_026709725.1	113482853	inaD-like protein	1680	96.3	0.297619	-19964.5	0.71149	0.19017	0.0776	0.02074	0.07514	1	1	-19960.8	0.78784	0.21061	0.00122	0.00033	0.07522	1	197.143	7.31525	0.00683719	1
HK2	XP_026718848.1	113488065	hexokinase-2	437	47.9	0.375286	-4728.57	0.9296	0.03164	0.03748	0.00128	0.01302	1	1	-4724.95	0.9651	0.03221	0.00261	9e-05	0.01309	1	138.341	7.24686	0.00710252	1
INO80	XP_026704880.1	113480333	chromatin-remodeling ATPase INO80	1469	94.1	0.182437	-12612	0.91795	0.0405	0.0398	0.00176	0.01767	1	1	-12608.4	0.95696	0.04213	0.00088	4e-05	0.01767	1	139.889	7.18624	0.00734646	1
PHF20	XP_026722993.1	113490645	PHD finger protein 20	1046	98.1	0.240918	-11413.2	0.73874	0.11782	0.1237	0.01973	0.0816	1	1	-11409.6	0.8604	0.13719	0.00208	0.00033	0.08163	1	154.929	7.17342	0.00739917	1
LOC113476617	XP_026698240.1	113476617	cohesin subunit SA-2-like	1169	97.7	0.298546	-13602.7	0.28772	0.10575	0.44351	0.16301	0.10383	1	1	-13599.1	0.65445	0.23941	0.07771	0.02843	0.10416	1	11.4059	7.17293	0.0074012	1
ZBBX	XP_026710756.1	113483419	zinc finger B-box domain-containing protein 1	287	40.1	0.491289	-4795.5	0.49167	0.50832	0	0	0.19293	1	1	-4791.93	0.47418	0.51034	0.00745	0.00802	0.19172	1	205.363	7.12952	0.00758249	1
LOC113476926	XP_026698737.1	113476926	reducing polyketide synthase rads1-like	2050	97.3	0.386341	-29783.5	0.71125	0.24867	0.02969	0.01038	0.10045	1	1	-29780	0.73942	0.25904	0.00114	0.0004	0.10028	1	201.05	7.10106	0.00770383	1
RELL2	XP_026714176.1	113485299	RELT-like protein 2	159	41.8	0.358491	-1939.79	0.85466	0.07972	0.06002	0.0056	0.06217	1	1	-1936.36	0.90763	0.08496	0.00677	0.00063	0.0618	1	129.499	6.85079	0.00886021	1
FHL1	XP_026704541.1	113480125	four and a half LIM domains protein 1	298	100	0.201342	-2754.72	0.88767	0.05175	0.05724	0.00334	0.01771	1	1	-2751.35	0.93654	0.05538	0.00763	0.00045	0.01769	1	63.4766	6.73693	0.00944369	1
DNAJC25	XP_026722390.1	113490260	dnaJ homolog subfamily C member 25	248	96.5	0.205645	-2663.21	0.52122	0.04732	0.39555	0.03591	0.03327	1	1	-2659.86	0.9045	0.08113	0.01319	0.00118	0.03386	1	240.43	6.70891	0.00959325	1
LRRIQ1	XP_026696840.1	113475898	leucine-rich repeat and IQ domain-containing protein 1	1402	93	0.402282	-20552.4	0.54704	0.45295	0	0	0.18891	1	1	-20549	0.53778	0.44693	0.00835	0.00694	0.18811	1	48.9202	6.66027	0.0098586	1
DCLRE1C	XP_026723818.1	113491252	protein artemis, partial	630	94.9	0.377778	-8694.1	0.71357	0.24703	0.02927	0.01013	0.06473	1	1	-8690.78	0.74349	0.25416	0.00175	0.0006	0.06547	1	295.061	6.63982	0.00997242	1
C14H16orf71	XP_026715050.1	113485841	uncharacterized protein C16orf71 homolog	743	46.4	0.401077	-12923.5	0.46089	0.45607	0.04174	0.04131	0.23279	1	1	-12920.3	0.49401	0.48755	0.00928	0.00916	0.23296	1	170.805	6.54886	0.0104951	1
MTRF1	XP_026710819.1	113483433	peptide chain release factor 1, mitochondrial	452	100	0.334071	-5665.67	0.66684	0.25666	0.05524	0.02126	0.07517	1	1	-5662.4	0.71985	0.27703	0.00226	0.00087	0.0747	1	135.142	6.54654	0.0105088	1
DNAH1	XP_026712992.1	113484701	dynein heavy chain 1, axonemal	3025	71.3	0.33157	-40291.2	0.69494	0.28984	0.01074	0.00448	0.13788	1	1	-40288	0.70584	0.29278	0.00098	0.00041	0.13828	1	109.189	6.4496	0.0110977	1
IFNAR2	XP_026699905.1	113477658	interferon alpha/beta receptor 2	366	72.2	0.467213	-6658.22	0.31303	0.29999	0.19761	0.18937	0.17324	1	1	-6655.02	0.49953	0.47849	0.01123	0.01075	0.17306	1	63.7158	6.40474	0.0113816	1
KYAT3	XP_026709791.1	113482894	kynurenine--oxoglutarate transaminase 3	439	96.9	0.225513	-4498.13	0.80489	0.17173	0.01927	0.00411	0.05919	1	1	-4494.97	0.82027	0.17259	0.0059	0.00124	0.05971	1	364.539	6.32451	0.0119081	1
MED13	XP_026717360.1	113487145	mediator of RNA polymerase II transcription subunit 13	2155	98.9	0.17355	-18665.2	0.96178	0.02295	0.01491	0.00036	0.01782	1	1	-18662.1	0.97554	0.02318	0.00125	3e-05	0.01779	1	229.619	6.21675	0.0126547	1
KIAA1217	XP_026699158.1	113477179	sickle tail protein homolog	1895	96.6	0.298681	-21212	0.73413	0.16133	0.0857	0.01883	0.06164	1	1	-21208.9	0.8195	0.17963	0.00072	0.00016	0.06234	1	300.805	6.20049	0.0127715	1
QTRT2	XP_026697285.1	113476149	queuine tRNA-ribosyltransferase accessory subunit 2	348	84.3	0.362069	-4036.36	0.79769	0.20231	0	0	0.06802	1	1	-4033.28	0.79958	0.19658	0.00308	0.00076	0.07017	1	341.775	6.15021	0.0131396	1
ACSBG1	XP_026711535.1	113483823	long-chain-fatty-acid--CoA ligase ACSBG1	606	86.8	0.259076	-6885.43	0.63739	0.09811	0.22922	0.03528	0.06541	1	1	-6882.37	0.86234	0.13109	0.0057	0.00087	0.06592	1	135.368	6.12044	0.0133627	1
MAP7D3	XP_026704610.1	113480188	MAP7 domain-containing protein 3	813	89.2	0.247232	-8678.33	0.76792	0.17496	0.04652	0.0106	0.06052	1	1	-8675.32	0.81546	0.18258	0.0016	0.00036	0.06192	1	297.298	6.02931	0.0140703	1
DSG2	XP_026699123.1	113477164	desmoglein-2	741	69.1	0.392713	-10463.9	0.67983	0.23744	0.06131	0.02141	0.07524	1	1	-10460.9	0.73885	0.25795	0.00238	0.00083	0.07512	1	91.4946	6.02312	0.0141196	1
PTPRS	XP_026720809.1	113489369	receptor-type tyrosine-protein phosphatase S	1802	92.8	0.194784	-16714.3	0.93221	0.02361	0.04309	0.00109	0.00821	1	1	-16711.3	0.97399	0.02481	0.00118	3e-05	0.00819	1	78.6081	5.96115	0.0146245	1
LINS1	XP_026712143.1	113484145	protein Lines homolog 1	718	93.6	0.392758	-10687.5	0.61904	0.38096	0	0	0.15288	1	1	-10684.6	0.61863	0.37506	0.00393	0.00238	0.1539	1	117.131	5.94193	0.0147848	1
ANKRD31	XP_026722281.1	113490193	putative ankyrin repeat domain-containing protein 31	889	64	0.496063	-15211.5	0.45369	0.51003	0.01708	0.0192	0.17317	1	1	-15208.5	0.46795	0.52954	0.00118	0.00133	0.17148	1	118.237	5.9111	0.0150458	1
RP1L1	XP_026702192.1	113478875	retinitis pigmentosa 1-like 1 protein	1904	88.7	0.41229	-29269.1	0.52435	0.27785	0.12929	0.06851	0.12572	1	1	-29266.2	0.63524	0.3351	0.01942	0.01024	0.12597	1	14.8542	5.89631	0.0151726	1
LOC113476631	XP_026698246.1	113476631	protein cordon-bleu-like	789	94.9	0.368821	-11100.5	0.45091	0.32528	0.13002	0.09379	0.12037	1	1	-11097.5	0.57755	0.41569	0.00393	0.00283	0.12035	1	71.8365	5.87205	0.0153831	1
JAM3	XP_026719516.1	113488508	junctional adhesion molecule C	295	98.7	0.264407	-3006.86	0.86232	0.03872	0.0947	0.00425	0.02826	1	1	-3004.01	0.95259	0.04	0.00711	0.0003	0.02894	1	88.1216	5.69138	0.0170484	1
HGFAC	XP_026702842.1	113479269	hepatocyte growth factor activator	564	96.7	0.315603	-6828.08	0.54964	0.16627	0.21812	0.06598	0.09619	1	1	-6825.25	0.76073	0.23094	0.00638	0.00194	0.09594	1	217.507	5.65885	0.0173675	1
ALG13	XP_026704573.1	113480153	putative bifunctional UDP-N-acetylglucosamine transferase and deubiquitinase ALG13	879	91.3	0.342435	-11704	0.48346	0.15235	0.27693	0.08726	0.13889	1	1	-11701.2	0.74458	0.23442	0.01597	0.00503	0.13895	1	32.2998	5.65662	0.0173896	1
PLA2G7	XP_026701103.1	113478262	platelet-activating factor acetylhydrolase	391	79.3	0.350384	-4270.41	0.70103	0.1261	0.14652	0.02636	0.05106	1	1	-4267.59	0.84326	0.14981	0.00588	0.00104	0.05179	1	196.484	5.63728	0.0175824	1
HSD17B2	XP_026712499.1	113484357	estradiol 17-beta-dehydrogenase 2	328	84.1	0.445122	-4915.69	0.71076	0.22397	0.04963	0.01564	0.0837	1	1	-4912.9	0.75604	0.2392	0.00361	0.00114	0.08313	1	57.9565	5.5962	0.0179995	1
GABRR3	XP_026703570.1	113479593	gamma-aminobutyric acid receptor subunit rho-3	465	99.4	0.217204	-4618.29	0.7766	0.14191	0.0689	0.01259	0.04038	1	1	-4615.53	0.8418	0.15326	0.00418	0.00076	0.04015	1	83.9769	5.5176	0.018826	1
TGM4	XP_026697747.1	113476401	protein-glutamine gamma-glutamyltransferase 4	574	81.1	0.489547	-9890.26	0.65742	0.27839	0.04509	0.0191	0.07709	1	1	-9887.51	0.69877	0.29428	0.00489	0.00206	0.07761	1	31.4739	5.48911	0.0191353	1
MEP1B	XP_026697859.1	113476445	meprin A subunit beta	692	95.4	0.355491	-8999.05	0.76658	0.21394	0.01523	0.00425	0.06274	1	1	-8996.31	0.77976	0.21623	0.00314	0.00087	0.06291	1	41.9098	5.48814	0.0191459	1
ZNF804A	XP_026708744.1	113482371	zinc finger protein 804A	1025	86	0.44	-16260.3	0.70097	0.29903	0	0	0.16418	1	1	-16257.5	0.6984	0.29587	0.00403	0.00171	0.16459	1	95.2404	5.43888	0.0196932	1
MTBP	XP_026697318.1	113476183	mdm2-binding protein	846	94	0.381797	-11145.2	0.75068	0.21745	0.02471	0.00716	0.10029	1	1	-11142.5	0.77357	0.22403	0.00186	0.00054	0.09999	1	68.4506	5.43793	0.019704	1
HHLA2	XP_026705924.1	113480912	HERV-H LTR-associating protein 2	287	82.2	0.512195	-5170.15	0.46772	0.53228	0	0	0.09166	1	1	-5167.44	0.47253	0.52258	0.00232	0.00257	0.09525	1	298.425	5.42015	0.0199056	1
ATP6V1A	XP_026700130.1	113477758	V-type proton ATPase catalytic subunit A	617	100	0.183144	-5180.91	0.79367	0	0.20633	0	0.00812	1	1	-5178.22	0.99447	0	0.00553	0	0.00812	1	95.6862	5.37272	0.0204541	1
FCF1	XP_026705079.1	113480469	rRNA-processing protein FCF1 homolog	172	86	0.25	-1460.77	0.90078	0	0.09922	0	0.012	1	1	-1458.09	0.99271	0	0.00729	0	0.01198	1	51.8051	5.36581	0.0205352	1
FAN1	XP_026711490.1	113483807	fanconi-associated nuclease 1	945	90.8	0.420106	-14183.4	0.68971	0.30636	0.00272	0.00121	0.09688	1	1	-14180.7	0.69283	0.30493	0.00156	0.00069	0.0973	1	133.7	5.36316	0.0205665	1
SPATA20	XP_026716673.1	113486711	spermatogenesis-associated protein 20	664	89.9	0.444277	-8952.92	0.84017	0.15192	0.0067	0.00121	0.05798	1	1	-8950.26	0.84509	0.15317	0.00147	0.00027	0.05759	1	153.53	5.31021	0.0212008	1
MAP3K19	XP_026708425.1	113482213	mitogen-activated protein kinase kinase kinase 19	1060	84.5	0.418868	-17557.7	0.28526	0.20882	0.29209	0.21382	0.21571	1	1	-17555.1	0.56086	0.41191	0.0157	0.01153	0.21564	1	51.2175	5.3034	0.0212838	1
TAS1R3	XP_026718385.1	113487789	taste receptor type 1 member 3	740	95.7	0.447297	-13149.1	0.50892	0.15663	0.25574	0.07871	0.10425	1	1	-13146.5	0.75841	0.23546	0.00468	0.00145	0.10445	1	167.851	5.20311	0.0225466	1
TRMT10C	XP_026709336.1	113482650	tRNA methyltransferase 10 homolog C	407	98.1	0.395577	-6176.59	0.67366	0.32634	0	0	0.10621	1	1	-6173.99	0.67176	0.32374	0.00303	0.00146	0.10714	1	253.727	5.18798	0.0227436	1
TMEM8B	XP_026721740.1	113489886	transmembrane protein 8B	435	52.3	0.328736	-5027.53	0.94229	0.04328	0.0138	0.00063	0.02548	1	1	-5024.95	0.95421	0.04125	0.00435	0.00019	0.02576	1	101.168	5.15974	0.0231163	1
LOC113489961	XP_026721846.1	113489961	LOW QUALITY PROTEIN: guanine nucleotide-binding protein subunit alpha-14-like	38	10.8	0.447368	-772.398	0.74805	0.25195	0	0	0.41637	1	1	-769.865	0.70598	0.26011	0.02478	0.00913	0.43421	1	301.644	5.06506	0.0244129	1
ADGB	XP_026700360.1	113477878	androglobin	1411	84.5	0.401843	-20748.8	0.56859	0.43141	0	0	0.13614	1	1	-20746.3	0.56893	0.42845	0.00149	0.00112	0.13722	1	164.606	4.9837	0.0255872	1
ITIH5	XP_026723161.1	113490782	inter-alpha-trypsin inhibitor heavy chain H5	869	91.4	0.270426	-9282.83	0.7183	0.08861	0.17189	0.0212	0.03972	1	1	-9280.35	0.88435	0.1078	0.007	0.00085	0.04009	1	64.349	4.96888	0.0258074	1
OCIAD2	XP_026702643.1	113479124	OCIA domain-containing protein 2	58	46	0.482759	-1030.91	0.6457	0.3543	0	0	0.16659	1	1	-1028.46	0.6263	0.34894	0.0159	0.00886	0.16651	1	92.2861	4.9022	0.0268226	1
LOC113477734	XP_026700079.1	113477734	ninein-like protein	358	62.4	0.460894	-5882.79	0.58134	0.41866	0	0	0.12936	1	1	-5880.34	0.57649	0.41787	0.00327	0.00237	0.12897	1	180.907	4.88607	0.0270742	1
C28H19orf44	XP_026720703.1	113489289	uncharacterized protein C19orf44 homolog, partial	471	74.5	0.539278	-9916.17	0.5805	0.4195	0	0	0.26779	1	1	-9913.75	0.57877	0.41304	0.00478	0.00341	0.2683	1	62.0652	4.84374	0.0277466	1
CD96	XP_026709801.1	113482896	T-cell surface protein tactile	278	48.6	0.528777	-4821.85	0.6001	0.3999	0	0	0.15902	1	1	-4819.43	0.59278	0.39319	0.00843	0.00559	0.15875	1	150.169	4.83721	0.0278519	1
CFI	XP_026703983.1	113479850	complement factor I	582	98	0.38488	-8200.64	0.4679	0.31478	0.12992	0.0874	0.03978	1	1	-8198.28	0.56764	0.38052	0.03104	0.02081	0.03985	1	13.9308	4.72545	0.0297193	1
FOCAD	XP_026722046.1	113490059	focadhesin	1732	96	0.367783	-23073.7	0.64595	0.22051	0.09955	0.03398	0.12575	1	1	-23071.4	0.73904	0.25229	0.00646	0.00221	0.1256	1	33.416	4.72344	0.0297541	1
ARPP21	XP_026699675.1	113477533	cAMP-regulated phosphoprotein 21	838	96.8	0.146778	-6964.19	0.90116	0.05332	0.04297	0.00254	0.03918	1	1	-6961.86	0.94105	0.05585	0.00293	0.00017	0.03909	1	275.666	4.66772	0.0307347	1
BDKRB2	XP_026705434.1	113480647	B2 bradykinin receptor	376	91.5	0.425532	-5411.93	0.51468	0.21924	0.18659	0.07948	0.07057	1	1	-5409.6	0.69164	0.29506	0.00932	0.00398	0.07031	1	56.1801	4.65624	0.0309408	1
MUC5AC	XP_026705983.1	113480978	mucin-5AC	2076	94.3	0.338632	-28391.9	0.73209	0.26312	0.00352	0.00127	0.04357	1	1	-28389.6	0.73472	0.26347	0.00133	0.00048	0.04351	1	32.916	4.62181	0.0315679	1
ECI2	XP_026698038.1	113476529	enoyl-CoA delta isomerase 2, mitochondrial	396	88.6	0.313131	-4755.72	0.67754	0.31295	0.0065	0.003	0.03614	1	1	-4753.42	0.68178	0.30673	0.00793	0.00357	0.03758	1	70.8035	4.61391	0.0317137	1
GPR157	XP_026718267.1	113487733	G-protein coupled receptor 157	162	48.6	0.290123	-1874.86	0.75424	0.02895	0.20879	0.00802	0.06288	1	1	-1872.57	0.9544	0.03721	0.00807	0.00031	0.06254	1	170.859	4.58586	0.0322367	1
ERP27	XP_026719080.1	113488224	endoplasmic reticulum resident protein 27	269	92.1	0.364312	-3828.55	0.35415	0.26575	0.21715	0.16295	0.06019	1	1	-3826.26	0.56323	0.4273	0.00538	0.00408	0.05845	1	122.05	4.58072	0.0323336	1
KIF4A	XP_026704306.1	113480003	LOW QUALITY PROTEIN: chromosome-associated kinesin KIF4A	948	77.8	0.315401	-12552.7	0.83191	0.10068	0.06013	0.00728	0.04674	1	1	-12550.5	0.88996	0.10676	0.00293	0.00035	0.04699	1	64.3752	4.48231	0.0342474	1
THAP1	XP_026722027.1	113490042	THAP domain-containing protein 1, partial	136	57.6	0.235294	-1334.84	0.79033	0.07148	0.12673	0.01146	0.03703	1	1	-1332.69	0.90192	0.0817	0.01502	0.00136	0.0374	1	336.263	4.30396	0.0380237	1
DCBLD2	XP_026699651.1	113477500	discoidin, CUB and LCCL domain-containing protein 2	638	92.1	0.327586	-7263.37	0.79627	0.07815	0.11436	0.01122	0.04171	1	1	-7261.22	0.90404	0.0892	0.00615	0.00061	0.04179	1	32.2084	4.29953	0.038123	1
DHX57	XP_026700921.1	113478178	putative ATP-dependent RNA helicase DHX57	1185	86.7	0.295359	-14522.6	0.85025	0.14975	0	0	0.05783	1	1	-14520.5	0.85093	0.1477	0.00117	0.0002	0.0583	1	92.4066	4.24406	0.0393879	1
SLC45A1	XP_026718638.1	113487901	proton-associated sugar transporter A	592	78.1	0.260135	-6307.78	0.88056	0.11944	0	0	0.0635	1	1	-6305.66	0.87964	0.118	0.00208	0.00028	0.06318	1	150.578	4.23213	0.0396656	1
TRMT13	XP_026709851.1	113482929	tRNA:m(4)X modification enzyme TRM13 homolog	365	77.5	0.339726	-5004.84	0.75425	0.24575	0	0	0.08225	1	1	-5002.72	0.75353	0.24191	0.00345	0.00111	0.0835	1	206.583	4.23099	0.0396923	1
ZNF367	XP_026721838.1	113489954	zinc finger protein 367	210	59.5	0.319048	-2269.55	0.83036	0.02548	0.13987	0.00429	0.0372	1	1	-2267.44	0.95861	0.02939	0.01164	0.00036	0.03736	1	27.6546	4.21751	0.0400088	1
ZNF438	XP_026697989.1	113476510	zinc finger protein 438	856	96.1	0.376168	-11939	0.61536	0.24094	0.10327	0.04043	0.16385	1	1	-11936.9	0.7146	0.27882	0.00474	0.00185	0.16417	1	312.139	4.20065	0.0404085	1
MGA	XP_026704890.1	113480337	MAX gene-associated protein	2612	81.4	0.377871	-37047.8	0.64644	0.29649	0.03912	0.01794	0.09574	1	1	-37045.7	0.68308	0.31287	0.00277	0.00127	0.09574	1	31.6431	4.18206	0.040854	1
TCFL5	XP_026717824.1	113487444	transcription factor-like 5 protein	373	70.6	0.541555	-6519.27	0.80198	0.19802	0	0	0.18028	1	1	-6517.21	0.80429	0.19084	0.00394	0.00094	0.18215	1	143.269	4.10998	0.0426309	1
METTL15	XP_026706727.1	113481374	probable methyltransferase-like protein 15	400	95.2	0.2525	-5193.82	0.60186	0.21365	0.13616	0.04833	0.0677	1	1	-5191.77	0.72833	0.25839	0.00981	0.00348	0.06776	1	192.786	4.09446	0.0430239	1
SMC5	XP_026721960.1	113490016	structural maintenance of chromosomes protein 5	1016	95.6	0.420276	-14863.4	0.41665	0.21855	0.23928	0.12551	0.09771	1	1	-14861.4	0.53389	0.27997	0.12211	0.06403	0.09752	1	3.42863	4.01738	0.0450335	1
KIAA1549	XP_026721797.1	113489913	UPF0606 protein KIAA1549 homolog	1520	79.9	0.361184	-19538.1	0.7314	0.2686	0	0	0.10202	1	1	-19536.1	0.73012	0.26471	0.0038	0.00138	0.10295	1	49.3646	3.97914	0.046067	1
RNF186	XP_026718633.1	113487898	E3 ubiquitin-protein ligase RNF186	284	93.7	0.471831	-5419.11	0.42165	0.23648	0.21903	0.12284	0.15687	1	1	-5417.12	0.62035	0.34766	0.0205	0.01149	0.15689	1	245.365	3.97262	0.0462458	1
TCHP	XP_026723139.1	113490767	trichoplein keratin filament-binding protein	230	78.8	0.365217	-3593.4	0.6678	0.21673	0.08718	0.02829	0.10014	1	1	-3591.43	0.74938	0.24413	0.0049	0.0016	0.09953	1	87.6789	3.93686	0.0472389	1
FAM169A	XP_026722274.1	113490189	soluble lamin-associated protein of 75 kDa	539	80.4	0.543599	-11803.4	0.46165	0.53782	0.00024	0.00029	0.10347	1	1	-11801.5	0.45011	0.53186	0.00826	0.00976	0.10193	1	29.3939	3.88865	0.0486134	1
MTPAP	XP_026697877.1	113476457	poly(A) RNA polymerase, mitochondrial	426	100	0.340376	-5102.98	0.58312	0.15126	0.21091	0.05471	0.07766	1	1	-5101.04	0.78059	0.20145	0.01427	0.00368	0.07807	1	23.8888	3.8781	0.04892	1

## Sheet: Table S6. aBSREL model
Table S6. Significant results from the aBSREL tests if two rate classes were estimated. "N° codons tested" corresponds to the codons that are present in all species sequences used for the selection tests. "% of reference gene tested" is the percentage of codons in the reference gene of athCun1 used for the ω tests. The "Prop. sites selected" is the proportion of codon sites with a selection signa…
							a priori defined foreground					without a priori defined foreground
Gene Symbol	Protein RefSeq ID	NCBI GeneID	Protein name	N° codons tested	% of reference gene tested	Prop. CMD	ωforeground	N° rate classes	Prop. sites selected	LRT statistic	Raw p-values	Signal of positive selection owl-specific
ICE1	XP_026697456.1	113476260	little elongation complex subunit 1	1523	68.8	0.452397	1.02874	2	0.0046177	51.4993	2.11198e-12
LDLRAD1	XP_026709670.1	113482805	low-density lipoprotein receptor class A domain-containing protein 1	160	77.7	0.4375	1.14823	2	0.0372171	27.9108	2.86248e-07	yes
ADGRF5	XP_026701899.1	113478689	adhesion G protein-coupled receptor F5	1311	97	0.530892	1.16237	2	0.00857751	24.5866	1.5168e-06
RP1	XP_026697511.1	113476294	oxygen-regulated protein 1	1950	92.1	0.418462	1.25118	2	0.0485987	24.4144	1.65371e-06	yes
HABP2	XP_026707322.1	113481694	hyaluronan-binding protein 2	477	82.2	0.438155	0.65606	2	0.0235447	23.7328	2.32812e-06
KIF20B	XP_026706740.1	113481387	kinesin-like protein KIF20B	346	19.4	0.638728	0.656145	2	0.008334	23.6629	2.41116e-06
SLF1	XP_026722530.1	113490334	SMC5-SMC6 complex localization factor protein 1	850	92	0.417647	2.97336	2	0.129201	18.6897	2.93001e-05
LOC113489594	XP_026721259.1	113489594	receptor-type tyrosine-protein phosphatase kappa-like	643	48.7	0.460342	0.650287	2	0.00197538	18.4705	3.27133e-05
SAXO1	XP_026722150.1	113490108	stabilizer of axonemal microtubules 1	321	80.9	0.504673	0.605044	2	0.0283054	15.73	0.000129795	yes
ZDBF2	XP_026709072.1	113482543	DBF4-type zinc finger-containing protein 2	886	90	0.37246	2.98501	2	0.0593842	15.1007	0.000178164	yes
SCP2	XP_026710104.1	113483071	non-specific lipid-transfer protein	437	89.4	0.366133	2.38489	2	0.013547	14.5721	0.000232486
TGM4	XP_026697747.1	113476401	protein-glutamine gamma-glutamyltransferase 4	574	81.1	0.489547	1.27175	2	0.107245	13.7138	0.000358228
LOC113483320	XP_026710601.1	113483320	cytochrome P450 2J6-like	312	63.7	0.336538	3.37816	2	0.0729851	13.6973	0.000361212	yes
LOC113483690	XP_026711238.1	113483690	ovotransferrin-like	667	94.5	0.413793	0.872453	2	0.00934631	13.4429	0.000410624
NUSAP1	XP_026704770.1	113480296	nucleolar and spindle-associated protein 1	373	80	0.487936	1.55103	2	0.00708208	12.7363	0.000586316	yes
CLNK	XP_026702595.1	113479109	cytokine-dependent hematopoietic cell linker	334	88.8	0.368263	1.93431	2	0.00565819	12.5177	0.000654658
TNFRSF9	XP_026718766.1	113488000	tumor necrosis factor receptor superfamily member 9	132	53	0.348485	1.43021	2	0.0158195	12.377	0.000702802	yes
LIPI	XP_026700706.1	113478083	lipase member I	453	100	0.322296	2.53837	2	0.0263579	11.9638	0.000865693	yes
MED13	XP_026717360.1	113487145	mediator of RNA polymerase II transcription subunit 13	2155	98.9	0.17355	0.109765	2	0.00198913	11.593	0.00104387	yes
FAM169A	XP_026722274.1	113490189	soluble lamin-associated protein of 75 kDa	539	80.4	0.543599	1.3535	2	0.198958	11.4981	0.00109506
TDRD9	XP_026705566.1	113480709	ATP-dependent RNA helicase TDRD9	1103	86.1	0.418858	1.17283	2	0.0486972	11.328	0.00119327
LRRIQ1	XP_026696840.1	113475898	leucine-rich repeat and IQ domain-containing protein 1	1402	93	0.402282	1.5058	2	0.0597455	10.7584	0.00159103
KIAA1551	XP_026719363.1	113488419	uncharacterized protein KIAA1551 homolog, partial	1268	81.4	0.542587	1.41664	2	0.156404	10.7579	0.00159146
FHL1	XP_026704541.1	113480125	four and a half LIM domains protein 1	298	100	0.201342	1.57439	2	0.0236265	10.4923	0.00182011
RNH1	XP_026705990.1	113480984	ribonuclease inhibitor	318	66.8	0.399371	1.55683	2	0.0120111	9.96968	0.00237055
MUC2	XP_026705984.1	113480979	mucin-2	2333	85.8	0.369481	0.943641	2	0.00324037	9.89261	0.00246477
IFNGR1	XP_026701326.1	113478368	interferon gamma receptor 1	354	86.8	0.522599	1.18397	2	0.0950315	9.85195	0.002516
CNGB3	XP_026697442.1	113476256	cyclic nucleotide-gated cation channel beta-3	738	94.6	0.313008	0.388236	2	0.0118632	9.63902	0.00280219
LOC113477734	XP_026700079.1	113477734	ninein-like protein	358	62.4	0.460894	1.07881	2	0.0866346	9.62711	0.00281914
ZNF217	XP_026718010.1	113487545	zinc finger protein 217	792	74.4	0.295455	0.54916	2	0.00220464	9.61993	0.0028294
ARPP21	XP_026699675.1	113477533	cAMP-regulated phosphoprotein 21	838	96.8	0.146778	3.35446	2	0.0132407	9.44831	0.00308615
DSG2	XP_026699123.1	113477164	desmoglein-2	741	69.1	0.392713	1.16328	2	0.0399906	8.93929	0.00399362
LOC113490465	XP_026722764.1	113490465	patatin-like phospholipase domain-containing protein 2	437	94.2	0.386728	0.708621	2	0.013666	8.80106	0.00428335
KIAA1549	XP_026721797.1	113489913	UPF0606 protein KIAA1549 homolog	1520	79.9	0.361184	0.474012	2	0.0381109	8.51643	0.00494817
MEP1B	XP_026697859.1	113476445	meprin A subunit beta	692	95.4	0.355491	0.714655	2	0.0527374	8.19483	0.00582486
LOC113476926	XP_026698737.1	113476926	reducing polyketide synthase rads1-like	2050	97.3	0.386341	0.620491	2	0.0217804	8.16019	0.00592817
WASHC2C	XP_026707337.1	113481705	WASH complex subunit 2C	1259	94	0.377284	0.492259	2	0.000947651	7.64628	0.00769552
TRMT10C	XP_026709336.1	113482650	tRNA methyltransferase 10 homolog C	407	98.1	0.395577	2.52318	2	0.0059088	7.63953	0.00772194
PHF20	XP_026722993.1	113490645	PHD finger protein 20	1046	98.1	0.240918	0.380639	2	0.00397782	7.48805	0.0083398
FSD2	XP_026711421.1	113483779	fibronectin type III and SPRY domain-containing protein 2	768	97.7	0.304688	0.666854	2	0.0262175	7.44155	0.00853926
LOC113476631	XP_026698246.1	113476631	protein cordon-bleu-like	789	94.9	0.368821	1.85726	2	0.0357157	7.38795	0.00877511
MAP7D3	XP_026704610.1	113480188	MAP7 domain-containing protein 3	813	89.2	0.247232	0.60105	2	0.002228	7.36861	0.00886183
IL21R	XP_026715195.1	113485936	interleukin-21 receptor	568	94.2	0.419014	0.326744	2	0.0171927	7.17204	0.00979351
PATJ	XP_026709725.1	113482853	inaD-like protein	1680	96.3	0.297619	0.311514	2	0.0133881	7.02201	0.0105703
TAS1R3	XP_026718385.1	113487789	taste receptor type 1 member 3	740	95.7	0.447297	0.928863	2	0.0121647	6.86979	0.0114219
KYAT3	XP_026709791.1	113482894	kynurenine--oxoglutarate transaminase 3	439	96.9	0.225513	1.85012	2	0.0150876	6.8268	0.0116747
INO80	XP_026704880.1	113480333	chromatin-remodeling ATPase INO80	1469	94.1	0.182437	0.167265	2	0.00286569	6.71796	0.0123402
CLIP1	XP_026715298.1	113485988	CAP-Gly domain-containing linker protein 1	1328	91.1	0.216867	0.40773	2	0.00567549	6.67581	0.012608
ZNF804A	XP_026708744.1	113482371	zinc finger protein 804A	1025	86	0.44	0.736494	2	0.0459138	6.66134	0.0127013
CD96	XP_026709801.1	113482896	T-cell surface protein tactile	278	48.6	0.528777	2.65829	2	0.0114183	6.63737	0.0128573
TRMT13	XP_026709851.1	113482929	tRNA:m(4)X modification enzyme TRM13 homolog	365	77.5	0.339726	0.460037	2	0.00627356	6.61932	0.0129761
JAM3	XP_026719516.1	113488508	junctional adhesion molecule C	295	98.7	0.264407	0.370087	2	0.00866212	6.31256	0.0151729
C28H19orf44	XP_026720703.1	113489289	uncharacterized protein C19orf44 homolog, partial	471	74.5	0.539278	0.57168	2	0.0694547	6.28974	0.0153505
RP1L1	XP_026702192.1	113478875	retinitis pigmentosa 1-like 1 protein	1904	88.7	0.41229	0.934507	2	0.127097	6.21972	0.0159089
DMXL1	XP_026721080.1	113489525	dmX-like protein 1	2943	97.2	0.260618	0.452821	2	0.0203735	6.12119	0.0167294
HSD17B2	XP_026712499.1	113484357	estradiol 17-beta-dehydrogenase 2	328	84.1	0.445122	0.462735	2	0.0356802	6.12097	0.0167313
PLA2G7	XP_026701103.1	113478262	platelet-activating factor acetylhydrolase	391	79.3	0.350384	0.879592	2	0.00806884	5.96761	0.0180942
DCLRE1C	XP_026723818.1	113491252	protein artemis, partial	630	94.9	0.377778	0.466674	2	0.0112097	5.80246	0.0196875
FCF1	XP_026705079.1	113480469	rRNA-processing protein FCF1 homolog	172	86	0.25	0.344307	2	0.00632384	5.79361	0.0197767
QTRT2	XP_026697285.1	113476149	queuine tRNA-ribosyltransferase accessory subunit 2	348	84.3	0.362069	0.756364	2	0.00518025	5.64655	0.0213213
ACSBG1	XP_026711535.1	113483823	long-chain-fatty-acid--CoA ligase ACSBG1	606	86.8	0.259076	1.0426	2	0.0208506	5.43517	0.0237573
ZNF367	XP_026721838.1	113489954	zinc finger protein 367	210	59.5	0.319048	0.522806	2	0.0168459	5.41772	0.0239705
ITIH5	XP_026723161.1	113490782	inter-alpha-trypsin inhibitor heavy chain H5	869	91.4	0.270426	0.598755	2	0.0146359	5.32755	0.0251036
ATP6V1A	XP_026700130.1	113477758	V-type proton ATPase catalytic subunit A	617	100	0.183144	0.293987	2	0.00587387	5.15866	0.0273735
MTBP	XP_026697318.1	113476183	mdm2-binding protein	846	94	0.381797	0.29955	2	0.0168614	4.96474	0.0302373
TCHP	XP_026723139.1	113490767	trichoplein keratin filament-binding protein	230	78.8	0.365217	1.03747	2	0.0829788	4.86875	0.0317652
KPNA7	XP_026715054.1	113485843	importin subunit alpha-8	498	96.5	0.365462	0.445692	2	0.0196	4.7863	0.0331399
MTRF1	XP_026710819.1	113483433	peptide chain release factor 1, mitochondrial	452	100	0.334071	0.94609	2	0.00429655	4.69532	0.0347268
MGA	XP_026704890.1	113480337	MAX gene-associated protein	2612	81.4	0.377871	0.626829	2	0.0528174	4.52653	0.0378778
PTPRS	XP_026720809.1	113489369	receptor-type tyrosine-protein phosphatase S	1802	92.8	0.194784	0.15832	2	0.00482232	4.28036	0.043001
ANKRD31	XP_026722281.1	113490193	putative ankyrin repeat domain-containing protein 31	889	64	0.496063	0.835065	2	0.00311136	4.17364	0.0454358
TMEM8B	XP_026721740.1	113489886	transmembrane protein 8B	435	52.3	0.328736	0.0686253	2	0.00258233	4.15125	0.0459641
RNF186	XP_026718633.1	113487898	E3 ubiquitin-protein ligase RNF186	284	93.7	0.471831	1.47568	2	0.0459058	4.08258	0.0476238

## Sheet: Table S10. Candidates genes
Table S10. Results of the ꞷ tests for all candidate genes, including non-significant results. The results of both models are sorted by candidate gene categories. "N° codons tested" corresponds to the codons that are present in all species sequences used for the selection tests. "% of reference gene tested" is the percentage of codons in the reference gene of athCun1 used for the ω tests. "prop. C…
									Branch model							Branch-site model
									Null Hypothesis		Alternative Hypothesis					Null Hypothesis								Alternative Hypothesis
Gene Symbol	List according to ꞷ test categories	Candidate gene category	Protein RefSeq ID	NCBI GeneID	Protein name	N° codons tested	% of reference gene tested	Prop. CMD	lnL0	ω0	lnL1	ω0	ω1	LRT statistic	Raw p-values	lnL0	k0	k1	k2a	k2b	ω0	ω1	ω2	lnL1	k0	k1	k2a	k2b	ω0	ω1	ω2	LRT statistic	Raw p-values
PRPH2	i	vision	XP_026700136.1	113477761	peripherin-2	354	100	0.268362	-3704.66	0.10843	-3699.06	0.10205	1.57603	11.2044	0.000816014	-3657.89	0.52544	0.06319	0.3672	0.04416	0.03452	1	1	-3657.58	0.74346	0.08928	0.14932	0.01793	0.03455	1	3.65364	0.613042	0.433645
CNGA1	i	vision	XP_026702519.1	113479075	cGMP-gated cation channel alpha-1	605	93.7	0.261157	-6494.45	0.15038	-6490.08	0.14569	1.62588	8.7291	0.00313172	-6328.48	0.78468	0.10959	0.09277	0.01296	0.03007	1	1	-6328.26	0.84679	0.11774	0.03114	0.00433	0.03017	1	5.03128	0.44696	0.503782
RRH	i	vision	XP_026703984.1	113479851	visual pigment-like receptor peropsin	334	100	0.239521	-3163.01	0.11597	-3159.77	0.11078	52.0115	6.47489	0.0109409	-3129.08	0	0	0.92157	0.07843	0.04671	1	1	-3128.89	0	0	0.92179	0.07821	0.04666	1	256.519	0.384738	0.535078
SAG	i	vision	XP_026711293.1	113483714	S-arrestin	388	95.6	0.335052	-4700.08	0.27103	-4696.02	0.25961	1.26536	8.13664	0.00433796	-4595.39	0.80496	0.19504	0	0	0.06049	1	1	-4595.39	0.80496	0.19504	0	0	0.06049	1	1	0	1
SLC24A1	i	vision	XP_026711398.1	113483769	sodium/potassium/calcium exchanger 1	615	92.1	0.263415	-7379.83	0.22452	-7372.28	0.21688	4.57243	15.0894	0.000102539	-7236.38	0.72078	0.20847	0.05488	0.01587	0.04014	1	1	-7235.99	0.75716	0.21852	0.01887	0.00545	0.04003	1	7.32808	0.774512	0.378825
GUCA1C	i	vision	XP_026721964.1	113489995	guanylyl cyclase-activating protein 3	190	100	0.289474	-2073.68	0.17441	-2069.09	0.1609	2.87324	9.18891	0.00243486	-2009.04	0.80654	0.11337	0.07022	0.00987	0.03731	1	1	-2008.87	0.84415	0.11787	0.03332	0.00465	0.03732	1	3.98902	0.338856	0.56049
SCRIB	i	hearing	XP_026697336.1	113476201	protein scribble homolog	656	94.3	0.315549	-7439.03	0.06112	-7434.2	0.05971	1.30677	9.67799	0.00186488	-7310.13	0.68557	0.03653	0.26384	0.01406	0.024	1	1	-7309.93	0.87341	0.04653	0.076	0.00405	0.024	1	4.73324	0.385566	0.534639
TMPRSS3	i	hearing	XP_026714212.1	113485316	transmembrane protease serine 3	472	99	0.290254	-5031.29	0.12873	-5026.96	0.12384	1.2991	8.6658	0.00324238	-4974.91	0.22958	0.02473	0.67319	0.0725	0.05036	1	1	-4974.7	0.72251	0.07764	0.18045	0.01939	0.05044	1	4.69001	0.408912	0.522522
GPER1	i	feather kerat.	XP_026714477.1	113485506	G-protein coupled estrogen receptor 1	357	100	0.319328	-3205.83	0.03548	-3201.73	0.0335	1.28464	8.19256	0.00420626	-3171.64	0.96903	0.03097	0	0	0.01342	1	1	-3171.64	0.96903	0.03097	0	0	0.01342	1	1	-2.6e-05	1
CPT1A	i	circadian rhythm	XP_026706266.1	113481129	carnitine O-palmitoyltransferase 1	742	96.4	0.253369	-7881.45	0.09656	-7871.66	0.09241	2.53236	19.5807	9.64365e-06	-7728.14	0.86768	0.07453	0.05321	0.00457	0.03118	1	1	-7727.84	0.91067	0.07821	0.01024	0.00088	0.03111	1	9.57804	0.602422	0.437655
GABRR2	ii	vision	XP_026700004.1	113477709	gamma-aminobutyric acid receptor subunit rho-2	479	98	0.31524	-5444.86	0.14608	-5440.06	0.13909	0.72838	9.59796	0.00194794	-5381.07	0.72093	0.10227	0.15484	0.02196	0.0571	1	1	-5380.79	0.81777	0.11585	0.05814	0.00824	0.05706	1	3.48853	0.560572	0.45403
ARR3	ii	vision	XP_026704069.1	113479893	arrestin-C	305	77.6	0.354098	-3876.47	0.06372	-3874.38	0.06193	0.84683	4.18641	0.0407494	-3835	0.33322	0.02831	0.58848	0.04999	0.02923	1	1	-3835	0.33324	0.02831	0.58846	0.04999	0.02923	1	1	0	1
BEST1	ii	vision	XP_026706592.1	113481282	bestrophin-1	743	97.3	0.345895	-9273.59	0.08992	-9271.31	0.08846	0.32829	4.55589	0.0328057	-9097.86	0.90594	0.09406	0	0	0.03477	1	1	-9097.86	0.90594	0.09406	0	0	0.03477	1	1	0	1
PCDH15	ii	vision	XP_026707595.1	113481841	protocadherin-15	2105	95.7	0.266508	-25786.4	0.12699	-25776.6	0.1244	0.60279	19.6319	9.3888e-06	-25216.2	0.83782	0.12487	0.03247	0.00484	0.03495	1	1	-25215.6	0.86635	0.12914	0.00393	0.00059	0.03487	1	19.1367	1.07813	0.299116
RPE65	ii	vision	XP_026710100.1	113483067	retinoid isomerohydrolase	514	93.3	0.398833	-6375.34	0.02528	-6370.61	0.02346	0.10801	9.45743	0.00210296	-6293.23	0.91338	0.02074	0.06441	0.00146	0.01247	1	1	-6292.79	0.95598	0.02174	0.02178	0.0005	0.01247	1	4.20851	0.867796	0.351566
ABCA4	ii	vision	XP_026710265.1	113483161	retinal-specific ATP-binding cassette transporter	2236	95.9	0.279964	-26258	0.25312	-26254.5	0.25041	0.65805	6.91952	0.008526	-25920.4	0.81187	0.18813	0	0	0.09114	1	1	-25920.4	0.81187	0.18813	0	0	0.09114	1	1	0	1
GRK7	ii	vision	XP_026710925.1	113483518	rhodopsin kinase	550	100	0.289091	-6119.46	0.2873	-6116.8	0.27689	0.72157	5.31807	0.0211053	-5974.08	0.6456	0.18589	0.13084	0.03767	0.03906	1	1	-5973.86	0.70757	0.20342	0.06914	0.01988	0.03908	1	2.33384	0.449748	0.502455
RGS9	ii	vision	XP_026716972.1	113486859	regulator of G-protein signaling 9	453	93.4	0.227373	-4885.07	0.12437	-4880.78	0.11878	0.96206	8.5801	0.00339856	-4780.02	0.75782	0.09942	0.1262	0.01656	0.02887	1	1	-4779.88	0.82974	0.10869	0.05443	0.00713	0.02889	1	2.99196	0.297088	0.585714
CNGB1	ii	vision	XP_026712557.1	113484392	cyclic nucleotide-gated cation channel beta-1	596	48.1	0.464765	-9590.56	0.19195	-9587.75	0.18763	0.50214	5.62384	0.0177178	-9315.72	0.65981	0.21745	0.09231	0.03042	0.04265	1	1	-9315.2	0.73548	0.24028	0.01827	0.00597	0.04306	1	8.23848	1.02555	0.311206
GUCY2F	ii	vision	XP_026717036.1	113486895	retinal guanylyl cyclase 2	1115	97.9	0.347085	-14342.6	0.25304	-14340.6	0.24937	0.50756	3.99607	0.0456065	-14061.8	0.73391	0.20813	0.04515	0.0128	0.063	1	1	-14061.7	0.75348	0.2136	0.02564	0.00727	0.06298	1	1.99404	0.119308	0.729786
GUCA1B	ii	vision	XP_026720051.1	113488875	guanylyl cyclase-activating protein 2	198	100	0.267677	-2073.07	0.03768	-2070.74	0.03439	0.25178	4.65972	0.0308782	-2048.88	0.86683	0.0227	0.10765	0.00282	0.01882	1	1	-2048.79	0.94895	0.02483	0.02555	0.00067	0.01882	1	5.98915	0.177992	0.673105
OPN1MSW	ii	vision	XP_026720308.1	113489022	green-sensitive opsin	254	71.5	0.322835	-2911.58	0.05679	-2904.75	0.05139	0.45914	13.6505	0.000220182	-2878.29	0.6724	0.02011	0.29857	0.00893	0.03805	1	1	-2878.28	0.68895	0.0206	0.28201	0.00843	0.03805	1	1.07387	0.002194	0.962641
ATP8B1	ii	vision	XP_026721716.1	113489878	phospholipid-transporting ATPase IC	825	65.5	0.312727	-10404.6	0.08865	-10400	0.08662	0.48839	9.13096	0.00251319	-10252.8	0.7722	0.07263	0.14183	0.01334	0.04067	1	1	-10252.7	0.8501	0.0799	0.06398	0.00601	0.04067	1	2.4989	0.19573	0.65819
CACNA2D4	ii	vision	XP_026724171.1	113491451	voltage-dependent calcium channel subunit alpha-2/delta-4	963	87.3	0.257529	-9456.95	0.0604	-9442.04	0.05545	0.70733	29.8291	4.71854e-08	-9371.25	0.68334	0.02483	0.2816	0.01023	0.02884	1	1	-9370.77	0.86997	0.03163	0.09495	0.00345	0.02883	1	3.69954	0.96106	0.32692
TBL1X	ii	hearing	XP_026696886.1	113475929	F-box-like/WD repeat-containing protein TBL1X	514	98.3	0.0875486	-3377.34	0.03001	-3374.54	0.02686	0.41749	5.58973	0.0180661	-3373.54	0.58047	0.00341	0.41369	0.00243	0.0222	1	1	-3373.54	0.58046	0.00341	0.4137	0.00243	0.0222	1	1	2e-06	0.998872
MYO3A	ii	hearing	XP_026697425.1	113476250	myosin-IIIa	1697	96.4	0.239246	-17155.3	0.18193	-17150.2	0.17868	0.88191	10.0845	0.00149518	-16765.9	0.74595	0.15389	0.08303	0.01713	0.02369	1	1	-16765.6	0.80941	0.16694	0.01961	0.00404	0.02366	1	5.88271	0.65864	0.41704
TMC2	ii	hearing	XP_026699323.1	113477284	transmembrane channel-like protein 2	903	97.2	0.328904	-11405.6	0.14205	-11397.1	0.13671	0.65419	16.8902	3.96057e-05	-11175.9	0.8402	0.1598	0	0	0.0376	1	1	-11175.9	0.8402	0.1598	0	0	0.0376	1	1	0	1
MYO6	ii	hearing	XP_026701004.1	113478216	unconventional myosin-VI	1215	96	0.203292	-11421.5	0.04833	-11419.5	0.04716	0.1286	4.02514	0.0448268	-11322.3	0.90915	0.03696	0.05179	0.00211	0.02262	1	1	-11322.3	0.90857	0.03694	0.05237	0.00213	0.02262	1	1	-0.00023	1
OTOF	ii	hearing	XP_026701220.1	113478312	otoferlin 2	1401	70.1	0.307637	-15651.8	0.05074	-15647.9	0.04944	0.14404	7.74569	0.0053841	-15419.1	0.89103	0.05602	0.04981	0.00313	0.02037	1	1	-15419.1	0.89103	0.05602	0.04981	0.00313	0.02037	1	1	0	1
PGAP1	ii	hearing	XP_026708536.1	113482253	GPI inositol-deacylase	750	98.6	0.298667	-8970.97	0.30697	-8968.32	0.30037	0.90314	5.29987	0.021327	-8869.29	0.79422	0.20578	0	0	0.12285	1	1	-8869.29	0.79245	0.20533	0.00176	0.00046	0.12276	1	3.30532	0.003334	0.953955
ROR1	ii	hearing	XP_026710168.1	113483113	inactive tyrosine-protein kinase transmembrane receptor ROR1	815	91	0.305521	-8592.67	0.00952	-8589.1	0.00919	0.21432	7.11967	0.00762427	-8559.65	0.77136	0.00803	0.21835	0.00227	0.00562	1	1	-8559.65	0.77137	0.00803	0.21834	0.00227	0.00562	1	1	0	1
LOXHD1	ii	hearing	XP_026721447.1	113489691	lipoxygenase homology domain-containing protein 1	2236	96.6	0.258945	-24013.2	0.10698	-24010.3	0.10537	0.24237	5.77294	0.0162748	-23550.3	0.86735	0.09227	0.0365	0.00388	0.0282	1	1	-23550.3	0.88601	0.09424	0.01785	0.0019	0.0282	1	2.19559	0.094988	0.757929
KRT5	ii	feather kerat.	XP_026723422.1	113491003	uncharacterized protein LOC113491003	768	60.5	0.317708	-8447.05	0.05334	-8443.97	0.05214	0.28978	6.14579	0.0131726	-8365.85	0.94028	0.05972	0	0	0.0238	1	1	-8365.82	0.93884	0.05948	0.00159	0.0001	0.0238	1	9.26326	0.067792	0.794579
OPN4-1	ii	circadian rhythm	XP_026703798.1	113479736	melanopsin-like	482	82.4	0.3361	-6409.05	0.22834	-6407.04	0.22334	0.63561	4.01603	0.0450698	-6301.33	0.81072	0.18928	0	0	0.0776	1	1	-6301.33	0.81071	0.18929	0	0	0.0776	1	1.58446	0	1
SLC6A4	ii	circadian rhythm	XP_026717241.1	113487057	sodium-dependent serotonin transporter	660	98.4	0.269697	-6684.34	0.08632	-6681.22	0.08398	0.50358	6.2337	0.0125342	-6641.29	0.84218	0.0553	0.09621	0.00632	0.04299	1	1	-6641.2	0.9091	0.05957	0.0294	0.00193	0.04301	1	4.01826	0.18993	0.662975
STAR	ii	circadian rhythm	XP_026718876.1	113488075	steroidogenic acute regulatory protein, mitochondrial	124	42.2	0.403226	-1541.19	0.04975	-1538.78	0.04697	0.61482	4.81956	0.0281386	-1535.54	0.46368	0.01602	0.50292	0.01738	0.03933	1	1	-1535.54	0.46367	0.01602	0.50292	0.01738	0.03933	1	1	0	1
CRY1	ii	circadian rhythm	XP_026721435.1	113489685	cryptochrome-1	457	98.9	0.175055	-3679.26	0.05598	-3676.41	0.05289	0.52524	5.6899	0.0170628	-3659.46	0.70732	0.03091	0.2508	0.01096	0.02213	1	1	-3659.85	0.87148	0.03804	0.08669	0.00378	0.02215	1	3.22517	-0.781896	1
RP1	ii & iii	vision	XP_026697511.1	113476294	oxygen-regulated protein 1	1950	92.1	0.418462	-30165.1	0.41938	-30162.3	0.41561	0.96576	5.51463	0.018858	-29819.5	0.55728	0.33508	0.06722	0.04042	0.15907	1	1	-29815.7	0.61453	0.36992	0.00971	0.00584	0.1588	1	39.6925	7.44219	0.00637122
CNGB3	iii	vision	XP_026697442.1	113476256	cyclic nucleotide-gated cation channel beta-3	738	94.6	0.313008	-9907.95	0.3078	-9907.94	0.30814	0.28301	0.022318	0.881244	-9696.04	0.64682	0.26818	0.06009	0.02491	0.05676	1	1	-9691.33	0.70303	0.29327	0.00261	0.00109	0.05628	1	245.424	9.43694	0.00212658
TCHP	iii	feather kerat.	XP_026723139.1	113490767	trichoplein keratin filament-binding protein	230	78.8	0.365217	-3694.18	0.34489	-3693.68	0.34837	0.11881	0.990358	0.319655	-3593.4	0.6678	0.21673	0.08718	0.02829	0.10014	1	1	-3591.43	0.74938	0.24413	0.0049	0.0016	0.09953	1	87.6789	3.93686	0.0472389
RDH10		vision	XP_026697276.1	113476143	retinol dehydrogenase 10	243	84.4	0.1893	-2019.16	0.01943	-2018.95	0.01982	0.0001	0.421544	0.516168	-2009.43	0.96948	0.03052	0	0	0.00102	1	1	-2009.43	0.96948	0.03052	0	0	0.00102	1	1	0	1
NRP1		vision	XP_026698118.1	113476563	neuropilin-1	861	93.2	0.200929	-7425.64	0.05328	-7424.15	0.05413	0.0001	2.99206	0.0836736	-7392.23	0.96058	0.03942	0	0	0.02545	1	1	-7392.23	0.96058	0.03942	0	0	0.02545	1	1	0	1
RARB		vision	XP_026698313.1	113476666	retinoic acid receptor beta	455	100	0.16044	-3656.31	0.01738	-3655.94	0.01777	0.0001	0.752242	0.385767	-3649.17	0.98363	0.01637	0	0	0.00664	1	1	-3649.17	0.98363	0.01637	0	0	0.00664	1	1	0	1
OPN5		vision	XP_026701900.1	113478690	opsin-5-like	353	98.9	0.283286	-3652.54	0.09047	-3651.4	0.09185	0.0001	2.28031	0.131026	-3611.14	0.90823	0.09177	0	0	0.02809	1	1	-3611.14	0.90823	0.09177	0	0	0.02809	1	1	0	1
WFS1		vision	XP_026702959.1	113479339	wolframin	849	97	0.210836	-8577.51	0.09377	-8576.41	0.09436	0.0001	2.19736	0.138247	-8475.4	0.91218	0.08782	0	0	0.02867	1	1	-8475.4	0.91218	0.08782	0	0	0.02867	1	1	0	1
GJD2		vision	XP_026705896.1	113480884	gap junction delta-2 protein	182	100	0.0934066	-1169.9	0.01778	-1169.85	0.01799	0.0001	0.093668	0.759565	-1167.78	0.98699	0.01301	0	0	0.00635	1	1	-1167.78	0.98699	0.01301	0	0	0.00635	1	1	0	1
CACNB4		vision	XP_026707935.1	113481993	voltage-dependent L-type calcium channel subunit beta-4	332	78.9	0.213855	-2970.94	0.00987	-2970.89	0.00992	0.0001	0.09787	0.754401	-2965.12	0.99594	0.00406	0	0	0.00694	1	1	-2965.12	0.99594	0.00406	0	0	0.00694	1	1	4.6e-05	0.994589
COL11A1		vision	XP_026709768.1	113482873	collagen alpha-1(XI) chain	1770	96.1	0.159887	-14721.3	0.05211	-14720	0.05249	0.0001	2.47858	0.115406	-14614.8	0.95535	0.04465	0	0	0.01886	1	1	-14614.8	0.95535	0.04465	0	0	0.01886	1	1	-2e-06	1
DNAJC19		vision	XP_026710375.1	113483230	mitochondrial import inner membrane translocase subunit TIM14	90	100	0.233333	-742.551	0.03327	-742.426	0.0337	0.0001	0.250752	0.616546	-740.206	0.97045	0.02955	0	0	0.02069	1	1	-740.206	0.97045	0.02955	0	0	0.02069	1	1	0	1
CLN6		vision	XP_026711534.1	113483822	ceroid-lipofuscinosis neuronal protein 6	265	90.8	0.4	-2957.57	0.01744	-2957.2	0.01769	0.0001	0.750102	0.386444	-2939.39	0.9659	0.0341	0	0	0.00747	1	1	-2939.39	0.9659	0.0341	0	0	0.00747	1	1	0	1
MYO5A		vision	XP_026711558.1	113483828	unconventional myosin-Va	1878	99.6	0.205005	-17008.1	0.05815	-17006.8	0.05855	0.0001	2.72183	0.0989842	-16811.6	0.94889	0.05111	0	0	0.01733	1	1	-16811.6	0.94889	0.05111	0	0	0.01733	1	1	-2e-06	1
GNB5		vision	XP_026712287.1	113484224	guanine nucleotide-binding protein subunit beta-5	344	94.2	0.177326	-2624.63	0.00434	-2624.61	0.00437	0.0001	0.042864	0.835982	-2621.4	0.99381	0.00619	0	0	0.00029	1	1	-2621.4	0.99381	0.00619	0	0	0.00029	1	1	0	1
RGS9BP		vision	XP_026712388.1	113484292	regulator of G-protein signaling 9-binding protein	235	99.2	0.2	-1997.98	0.01816	-1997.98	0.01816	0.0001	6.6e-05	0.993518	-1989.61	0.98476	0.01524	0	0	0.00958	1	1	-1989.61	0.98476	0.01524	0	0	0.00958	1	1	0	1
SEMA3F		vision	XP_026712952.1	113484682	semaphorin-3F-like	121	16	0.280992	-1088.63	0.00133	-1088.61	0.00136	0.0001	0.035946	0.849627	-1088.63	1	0	0	0	0.00133	1	1	-1088.63	1	0	0	0	0.00133	1	1	0	1
MYO7A		vision	XP_026716025.1	113486388	unconventional myosin-VIIa	2296	99.7	0.202526	-19836.2	0.01753	-19835	0.01772	0.0001	2.35564	0.124831	-19746.4	0.982	0.018	0	0	0.00624	1	1	-19746.4	0.98199	0.01801	0	0	0.00624	1	1	-4e-06	1
PDCL		vision	XP_026716354.1	113486527	phosducin-like protein	300	100	0.26	-3350.19	0.04506	-3349.7	0.04544	0.0001	0.983102	0.321434	-3317.85	0.94811	0.05189	0	0	0.02059	1	1	-3317.85	0.94811	0.05189	0	0	0.02059	1	1	0	1
CRYBA1		vision	XP_026717504.1	113487236	LOW QUALITY PROTEIN: beta-crystallin A3	87	40.5	0.206897	-817.141	0.03231	-816.486	0.03379	0.0001	1.30977	0.252436	-816.329	0.98679	0.01321	0	0	0.02775	1	1	-816.329	0.98679	0.01321	0	0	0.02775	1	1	0	1
EPHB2		vision	XP_026718298.1	113487746	LOW QUALITY PROTEIN: ephrin type-B receptor 2	347	35.4	0.227666	-3215.81	0.0077	-3215.65	0.0078	0.0001	0.319028	0.572192	-3205.74	0.99279	0.00721	0	0	0.00394	1	1	-3205.74	0.99279	0.00721	0	0	0.00394	1	1	2e-06	0.998872
GNB1		vision	XP_026718421.1	113487802	guanine nucleotide-binding protein G(I)/G(S)/G(T) subunit beta-1	340	100	0.102941	-2411.35	0.00152	-2411.35	0.00153	0.0001	0.008298	0.927418	-2411.35	1	0	0	0	0.00152	1	1	-2411.35	1	0	0	0	0.00152	1	1	0	1
PLXNA4		vision	XP_026718758.1	113487990	plexin-A4	1892	100	0.210359	-16626.5	0.01344	-16625.7	0.01358	0.0001	1.7773	0.182482	-16564.1	0.98619	0.01381	0	0	0.0058	1	1	-16564.1	0.98619	0.01381	0	0	0.0058	1	1	0	1
PPT1		vision	XP_026719081.1	113488227	palmitoyl-protein thioesterase 1	228	89.1	0.25	-2650.8	0.08464	-2650.08	0.08543	0.0001	1.42811	0.232073	-2598.09	0.88866	0.11134	0	0	0.02721	1	1	-2598.09	0.88866	0.11134	0	0	0.02721	1	1	0	1
THY1		vision	XP_026719598.1	113488548	thy-1 membrane glycoprotein	148	91.9	0.195946	-1312.18	0.05731	-1312.18	0.05731	0.0001	5.6e-05	0.994029	-1300.3	0.97154	0.02846	0	0	0.04146	1	1	-1300.3	0.97151	0.02846	3e-05	0	0.04146	1	1	0	1
KCNA2		vision	XP_026720266.1	113488997	potassium voltage-gated channel subfamily A member 2	452	90.6	0.205752	-3852.98	0.00567	-3852.8	0.00575	0.0001	0.355526	0.551002	-3852.98	1	0	0	0	0.00567	1	1	-3852.98	1	0	0	0	0.00567	1	1	0	1
TULP1		vision	XP_026720288.1	113489010	tubby-related protein 1	49	8.7	0.244898	-450.945	0.00538	-450.906	0.00545	0.0001	0.078876	0.778826	-449.077	0.96049	0.03951	0	0	0.00152	1	1	-449.077	0.96049	0.03951	0	0	0.00152	1	1	4e-06	0.998404
SLC1A3		vision	XP_026721366.1	113489645	excitatory amino acid transporter 1	482	88.8	0.188797	-4267.77	0.07627	-4267.6	0.07647	0.0001	0.332716	0.564064	-4206.3	0.92307	0.07693	0	0	0.01043	1	1	-4206.3	0.92307	0.07693	0	0	0.01043	1	1	0	1
HCN1		vision	XP_026721604.1	113489784	potassium/sodium hyperpolarization-activated cyclic nucleotide-gated channel 1	370	51	0.186486	-3190.89	0.01145	-3190.84	0.0115	0.0001	0.082546	0.773876	-3185.32	0.99095	0.00905	0	0	0.0067	1	1	-3185.32	0.99095	0.00905	0	0	0.0067	1	1	0	1
NTRK2		vision	XP_026721944.1	113490005	BDNF/NT-3 growth factors receptor	651	94.8	0.27957	-6654.99	0.075	-6653.53	0.0759	0.0001	2.91616	0.0876964	-6598.29	0.91564	0.08436	0	0	0.02246	1	1	-6598.29	0.91564	0.08436	0	0	0.02246	1	1	2e-06	0.998872
SEMA3A		vision	XP_026723922.1	113491319	semaphorin-3A	756	97.9	0.169312	-6077.24	0.06161	-6077.03	0.06179	0.0001	0.418746	0.517563	-6039.65	0.95102	0.04898	0	0	0.02251	1	1	-6039.65	0.95102	0.04898	0	0	0.02251	1	1	0	1
NAV2		vision	XP_026706539.1	113481268	neuron navigator 2	2271	92.6	0.225011	-21885.6	0.06138	-21883.6	0.06202	0.01265	4.01447	0.0451113	-21708.4	0.95746	0.04254	0	0	0.02947	1	1	-21708.4	0.95746	0.04254	0	0	0.02947	1	1	5.99999e-06	0.998046
ATP8A2		vision	XP_026709210.1	113482614	phospholipid-transporting ATPase IB	1129	95.8	0.194863	-9591.47	0.03819	-9591.47	0.03825	0.03442	0.010782	0.917299	-9511.47	0.97807	0.02193	0	0	0.01482	1	1	-9511.47	0.97807	0.02193	0	0	0.01482	1	1	0	1
RHO		vision	XP_026712941.1	113484675	rhodopsin	306	85.7	0.215686	-3120.93	0.04298	-3120.93	0.04296	0.04364	0.00026	0.987135	-3066.88	0.95838	0.04162	0	0	0.01845	1	1	-3066.88	0.95838	0.04162	0	0	0.01845	1	1	2e-06	0.998872
OPTN		vision	XP_026723821.1	113491255	optineurin	508	81.7	0.314961	-5875.61	0.29796	-5873.71	0.30283	0.04828	3.78748	0.0516375	-5758.37	0.7239	0.24673	0.02191	0.00747	0.0572	1	1	-5758.37	0.7239	0.24673	0.02191	0.00747	0.0572	1	1	0	1
GLRA1		vision	XP_026713895.1	113485150	glycine receptor subunit alpha-1	491	96.5	0.195519	-4390.8	0.03569	-4390.78	0.03553	0.0571	0.049772	0.82346	-4360.8	0.95358	0.04642	0	0	0.01031	1	1	-4360.8	0.95358	0.04642	0	0	0.01031	1	1	0	1
NOB1		vision	XP_026712816.1	113484595	RNA-binding protein NOB1, partial	43	12.5	0.418605	-644.82	0.04787	-644.801	0.0474	0.06077	0.038916	0.843615	-640.13	0.91218	0.04541	0.0404	0.00201	0.03644	1	1	-640.13	0.91218	0.04541	0.0404	0.00201	0.03644	1	1	0	1
NRP2		vision	XP_026708996.1	113482512	neuropilin-2	893	93.6	0.24748	-9114.87	0.0624	-9114.81	0.06214	0.07631	0.121996	0.72688	-9029.95	0.95442	0.04558	0	0	0.03349	1	1	-9029.95	0.95442	0.04558	0	0	0.03349	1	1	0	1
GLRB		vision	XP_026703437.1	113479535	glycine receptor subunit beta	497	100	0.173038	-3905.74	0.04213	-3905.57	0.04157	0.08399	0.332242	0.564342	-3856.34	0.88321	0.0343	0.0794	0.00308	0.00434	1	1	-3856.34	0.88321	0.0343	0.0794	0.00308	0.00434	1	1	0	1
PDE5A		vision	XP_026703439.1	113479537	cGMP-specific 3\',5\'-cyclic phosphodiesterase	827	99.6	0.157195	-7021.32	0.0481	-7021.21	0.04788	0.08433	0.219678	0.639285	-6989.98	0.96047	0.03953	0	0	0.02251	1	1	-6989.98	0.96047	0.03953	0	0	0.02251	1	1	2e-06	0.998872
SIX4		vision	XP_026705023.1	113480424	homeobox protein SIX4	424	77.5	0.273585	-4185.28	0.10734	-4185.28	0.1074	0.1044	0.001228	0.972046	-4148.77	0.87601	0.05348	0.06645	0.00406	0.05401	1	1	-4148.77	0.87601	0.05348	0.06645	0.00406	0.05401	1	1	0	1
BBS4		vision	XP_026711448.1	113483793	Bardet-Biedl syndrome 4 protein	431	80.6	0.283063	-5098.22	0.11784	-5098.22	0.11788	0.11095	0.002328	0.961518	-5022.1	0.88367	0.11633	0	0	0.04696	1	1	-5022.1	0.88367	0.11633	0	0	0.04696	1	1	0	1
OPA1		vision	XP_026710698.1	113483382	dynamin-like 120 kDa protein, mitochondrial	887	99.6	0.189402	-7528.58	0.03606	-7528.18	0.03576	0.11926	0.801902	0.370525	-7504.05	0.85879	0.02395	0.11409	0.00318	0.01885	1	1	-7504.05	0.85878	0.02395	0.11409	0.00318	0.01885	1	1	0	1
LUM		vision	XP_026723754.1	113491198	lumican	343	100	0.215743	-3426.85	0.08983	-3426.8	0.08944	0.1287	0.09268	0.760797	-3366.35	0.92928	0.07072	0	0	0.02679	1	1	-3366.35	0.92928	0.07072	0	0	0.02679	1	1	0	1
DMD		vision	XP_026713894.1	113485149	dystrophin	3654	98	0.21538	-35473.5	0.18703	-35473.1	0.18751	0.12894	0.66993	0.413076	-34976.3	0.85895	0.14105	0	0	0.05311	1	1	-34976.3	0.85895	0.14105	0	0	0.05312	1	1	1.6e-05	0.996808
OPN3		vision	XP_026699951.1	113477681	opsin-3	273	100	0.238095	-2700.58	0.16392	-2700.55	0.16464	0.13595	0.049066	0.824697	-2687.3	0.83154	0.13012	0.03316	0.00519	0.07196	1	1	-2687.3	0.83154	0.13012	0.03316	0.00519	0.07196	1	1	0	1
CNGA3		vision	XP_026713567.1	113484993	cyclic nucleotide-gated cation channel alpha-3	712	97.9	0.286517	-8199.92	0.12713	-8199.91	0.12701	0.13708	0.012508	0.910951	-8073.59	0.77018	0.11498	0.09993	0.01492	0.03699	1	1	-8073.59	0.77018	0.11498	0.09992	0.01492	0.03699	1	1	0	1
EPAS1		vision	XP_026701446.1	113478428	endothelial PAS domain-containing protein 1	771	95.7	0.239948	-8166.47	0.1568	-8166.47	0.15673	0.16385	0.003816	0.950743	-8102.45	0.88343	0.11657	0	0	0.07004	1	1	-8102.45	0.88343	0.11657	0	0	0.07004	1	1	2e-06	0.998872
PDE6H		vision	XP_026723619.1	113491117	retinal cone rhodopsin-sensitive cGMP 3\',5\'-cyclic phosphodiesterase subunit gamma	85	100	0.235294	-838.575	0.25222	-838.518	0.25583	0.1652	0.114958	0.734569	-819.001	0.74056	0.25944	0	0	0.00044	1	1	-819.001	0.74056	0.25944	0	0	0.00044	1	1	0	1
SLITRK6		vision	XP_026707844.1	113481948	SLIT and NTRK-like protein 6	821	97.7	0.254568	-8432.58	0.15064	-8432.54	0.1503	0.1791	0.074186	0.785337	-8348.57	0.88013	0.11987	0	0	0.05918	1	1	-8348.57	0.88013	0.11987	0	0	0.05918	1	1	2e-06	0.998872
TRPM1		vision	XP_026711479.1	113483804	transient receptor potential cation channel subfamily M member 1	1620	95.9	0.21358	-15706.8	0.10273	-15706.2	0.10203	0.19765	1.24253	0.264985	-15546	0.90946	0.09054	0	0	0.03477	1	1	-15546	0.90945	0.09054	1e-05	0	0.03477	1	1	-2.6e-05	1
PDE6B		vision	XP_026721979.1	113490023	rod cGMP-specific 3\',5\'-cyclic phosphodiesterase subunit beta	836	100	0.293062	-8286.15	0.0686	-8284.67	0.06705	0.21055	2.94632	0.0860734	-8167.41	0.94061	0.05939	0	0	0.0195	1	1	-8167.41	0.94061	0.05939	0	0	0.0195	1	1	0	1
PDE6C		vision	XP_026706879.1	113481442	cone cGMP-specific 3\',5\'-cyclic phosphodiesterase subunit alpha\'	855	99.1	0.216374	-7982.53	0.12866	-7982.14	0.12708	0.21568	0.79904	0.371381	-7840.95	0.75552	0.09806	0.1296	0.01682	0.02812	1	1	-7840.95	0.75552	0.09806	0.1296	0.01682	0.02813	1	1	0	1
LAMC3		vision	XP_026716103.1	113486426	laminin subunit gamma-3	847	54.8	0.502952	-14569	0.24056	-14569	0.24089	0.22098	0.033328	0.855144	-14220.4	0.74784	0.25216	0	0	0.08975	1	1	-14220.4	0.74784	0.25216	0	0	0.08975	1	1	0	1
CLN5		vision	XP_026723748.1	113491190	ceroid-lipofuscinosis neuronal protein 5	304	90.7	0.269737	-3391.52	0.13869	-3391.42	0.13804	0.24846	0.187534	0.664977	-3324.61	0.68253	0.08761	0.20371	0.02615	0.04284	1	1	-3324.61	0.68253	0.08761	0.20371	0.02615	0.04284	1	1	0	1
TMEM126A		vision	XP_026714969.1	113485766	transmembrane protein 126A	204	97.6	0.426471	-3492.92	0.52265	-3492.7	0.5265	0.25424	0.42768	0.51313	-3434.08	0.5779	0.4221	0	0	0.11569	1	1	-3434.08	0.5779	0.4221	0	0	0.11569	1	1	0	1
CCDC66		vision	XP_026713086.1	113484738	coiled-coil domain-containing protein 66	729	75.8	0.323731	-10226.5	0.41319	-10226.4	0.41421	0.29617	0.191236	0.66189	-10098.9	0.68762	0.31238	0	0	0.15642	1	1	-10098.9	0.68762	0.31238	0	0	0.15642	1	1	0	1
RDH8		vision	XP_026709184.1	113482605	retinol dehydrogenase 8	316	100	0.224684	-2894.43	0.08316	-2893.24	0.08034	0.32485	2.37258	0.123483	-2872.52	0.9099	0.0901	0	0	0.02556	1	1	-2872.52	0.9099	0.0901	0	0	0.02556	1	1	0	1
CACNB2		vision	XP_026698128.1	113476569	voltage-dependent L-type calcium channel subunit beta-2	568	92.5	0.116197	-4493.25	0.04429	-4492.4	0.04358	0.34666	1.69652	0.192743	-4439.73	0.57611	0.02254	0.38623	0.01511	0.01048	1	1	-4439.73	0.576	0.02254	0.38634	0.01512	0.01048	1	1	0	1
EYS		vision	XP_026700548.1	113478024	protein eyes shut homolog	2360	80	0.291949	-31075.3	0.2296	-31074.6	0.22874	0.3498	1.33953	0.247118	-30497.2	0.74538	0.25462	0	0	0.06877	1	1	-30497.2	0.74537	0.25463	0	0	0.06877	1	1	0	1
RBP4		vision	XP_026706901.1	113481454	retinol-binding protein 4	203	94.9	0.157635	-1799.12	0.144	-1798.87	0.14078	0.35473	0.494764	0.48181	-1768.03	0.67924	0.06934	0.22813	0.02329	0.04009	1	1	-1768.03	0.67924	0.06934	0.22813	0.02329	0.04009	1	1	0	1
GUCA1A		vision	XP_026720081.1	113488892	guanylyl cyclase-activating protein 1	195	98	0.328205	-2219.2	0.05483	-2217.43	0.05192	0.36453	3.53698	0.0600146	-2141.31	0.91566	0.08434	0	0	0.00904	1	1	-2141.31	0.91566	0.08434	0	0	0.00904	1	1	0	1
RORB		vision	XP_026721961.1	113490017	nuclear receptor ROR-beta	451	96	0.121951	-3370.58	0.03219	-3370.39	0.03071	0.702	0.39309	0.53068	-3354.89	0.84745	0.01451	0.13571	0.00232	0.0138	1	1	-3354.89	0.84744	0.01451	0.13572	0.00232	0.0138	1	1	0	1
RPGR		vision	XP_026702159.1	113478851	X-linked retinitis pigmentosa GTPase regulator	932	68.2	0.407725	-14395.1	0.4556	-14394.7	0.45344	0.7249	0.78853	0.374545	-14175.6	0.60972	0.39028	0	0	0.1326	1	1	-14175.6	0.60972	0.39028	0	0	0.1326	1	1	0	1
SLC24A2		vision	XP_026722244.1	113490162	sodium/potassium/calcium exchanger 2	641	98.6	0.219969	-6352.75	0.20167	-6351.07	0.19813	0.87841	3.36848	0.0664549	-6230.01	0.82412	0.17588	0	0	0.02914	1	1	-6230.01	0.82412	0.17588	0	0	0.02914	1	1	0	1
PDE6D		vision	XP_026710606.1	113483324	retinal rod rhodopsin-sensitive cGMP 3\',5\'-cyclic phosphodiesterase subunit delta	160	100	0.08125	-936.61	0.02095	-936.61	0.02095	0.0001	8e-06	0.997743	-933.715	0.91231	0.01985	0.0664	0.00144	0.00065	1	1	-933.715	0.96074	0.0209	0.01796	0.00039	0.00065	1	1.53439	1e-05	0.997477
GNAT2		vision	XP_026722711.1	113490434	guanine nucleotide-binding protein G(t) subunit alpha-2	60	42	0.2	-507.728	0.00703	-507.728	0.00703	0.65494	-3e-05	1	-506.578	0.8762	0.03393	0.08651	0.00335	0.00161	1	1	-506.578	0.95648	0.03704	0.00624	0.00024	0.00161	1	1.76048	2.2e-05	0.996258
SALL1		vision	XP_026712507.1	113484364	sal-like protein 1	1211	99.9	0.176713	-10074.7	0.07083	-10074.2	0.07008	0.14803	0.991072	0.319481	-10028.2	0.93489	0.03777	0.02627	0.00106	0.03633	1	1	-10028.2	0.94765	0.03828	0.01352	0.00055	0.03633	1	1.99849	0.008862	0.924999
NR2E1		vision	XP_026700656.1	113478066	nuclear receptor subfamily 2 group E member 1, partial	220	62	0.218182	-1649.8	0.0046	-1649.81	0.0046	0.90758	-6.8e-05	1	-1649.8	1	0	0	0	0.0046	1	1	-1649.8	1	0	0	0	0.0046	1	2.46418	0	1
CRABP1		vision	XP_026711430.1	113483785	cellular retinoic acid-binding protein 1	97	88.2	0.113402	-683.909	0.02923	-683.909	0.02923	1.07986	1.6e-05	0.996808	-682.817	0.47085	0.01038	0.50758	0.01119	0.01466	1	1	-682.817	0.9058	0.01996	0.07264	0.0016	0.01466	1	2.5933	4e-06	0.998404
ISL1		vision	XP_026721596.1	113489779	insulin gene enhancer protein ISL-1	221	70.6	0.167421	-1662.03	0.11502	-1662.03	0.11502	0.76432	-2.4e-05	1	-1655.81	0.80812	0.06823	0.11402	0.00963	0.0484	1	1	-1655.81	0.81251	0.0686	0.10963	0.00926	0.0484	1	2.81582	-1e-05	1
PHOX2B		vision	XP_026702762.1	113479208	paired mesoderm homeobox protein 2B	143	92.9	0.244755	-919.061	0.0001	-919.061	0.0001	0.0001	0	1	-919.029	1	0	0	0	0	1	1	-919.029	1	0	0	0	0	1	3.10389	0	1
TFAP2A		vision	XP_026697173.1	113476047	transcription factor AP-2-alpha, partial	97	43.1	0.309278	-884.495	0.15885	-884.495	0.15885	0.88346	-1.6e-05	1	-843.267	0.79662	0.10605	0.0859	0.01143	0	1	1	-843.267	0.7644	0.10176	0.11812	0.01572	0	1	3.21275	-2e-05	1
CLN8		vision	XP_026701594.1	113478512	protein CLN8	285	100	0.238596	-3052.42	0.20453	-3051.07	0.20025	1.21493	2.70241	0.100196	-2977.7	0.68218	0.15046	0.13712	0.03024	0.03163	1	1	-2977.58	0.77788	0.17162	0.04137	0.00913	0.03157	1	4.97733	0.244872	0.620709
NYX		vision	XP_026711178.1	113483648	nyctalopin	495	99.6	0.331313	-5960.02	0.10128	-5959.9	0.10048	0.12599	0.231928	0.630098	-5832.11	0.87304	0.12289	0.00357	0.0005	0.02661	1	1	-5831.99	0.87497	0.12221	0.00247	0.00035	0.02655	1	13.2095	0.24701	0.619188
RGR		vision	XP_026707639.1	113481853	RPE-retinal G protein-coupled receptor	287	97.3	0.30662	-3176.11	0.09299	-3174.46	0.08964	0.47343	3.3011	0.0692336	-3128.43	0.84227	0.07992	0.07106	0.00674	0.02933	1	1	-3127.16	0.9068	0.08672	0.00591	0.00057	0.02881	1	30.6235	2.55548	0.109912
EYA1		hearing	XP_026698693.1	113476902	eyes absent homolog 1	630	98	0.152381	-4944.88	0.03407	-4944.67	0.03424	0.0001	0.417584	0.518145	-4920.46	0.9729	0.0271	0	0	0.01362	1	1	-4920.46	0.9729	0.0271	0	0	0.01362	1	1	2e-06	0.998872
NR4A3		hearing	XP_026699207.1	113477205	nuclear receptor subfamily 4 group A member 3	365	59.9	0.136986	-2336.11	0.04289	-2336.01	0.04315	0.0001	0.207128	0.649028	-2334.19	0.97977	0.02023	0	0	0.02553	1	1	-2334.19	0.97977	0.02023	0	0	0.02553	1	1	0	1
SOBP		hearing	XP_026700705.1	113478084	sine oculis-binding protein homolog	803	92.6	0.13325	-5980.52	0.05234	-5980.24	0.05262	0.0001	0.567116	0.451407	-5959.49	0.9719	0.0281	0	0	0.02615	1	1	-5959.49	0.9719	0.0281	0	0	0.02615	1	1	0	1
EYA4		hearing	XP_026700855.1	113478149	eyes absent homolog 4	644	100	0.10559	-4384.98	0.04276	-4384.71	0.0431	0.0001	0.53135	0.46604	-4369.89	0.96895	0.03105	0	0	0.01661	1	1	-4369.89	0.96895	0.03105	0	0	0.01661	1	1	0	1
FBXO11		hearing	XP_026702127.1	113478823	F-box only protein 11	843	100	0.104389	-5618.63	0.00131	-5618.6	0.00133	0.0001	0.048952	0.824897	-5618.63	1	0	0	0	0.00131	1	1	-5618.63	1	0	0	0	0.00131	1	1	2e-06	0.998872
PDZD7		hearing	XP_026707309.1	113481681	PDZ domain-containing protein 7, partial	155	25.5	0.316129	-1582.23	0.00775	-1581.82	0.00819	0.0001	0.827288	0.363058	-1569.65	0.98248	0.01752	0	0	0.00359	1	1	-1569.65	0.98248	0.01752	0	0	0.00359	1	1	-2e-06	1
GABRB3		hearing	XP_026707379.1	113481733	gamma-aminobutyric acid receptor subunit beta-3	324	81.6	0.175926	-2483.26	0.01804	-2483.19	0.01815	0.0001	0.126262	0.72234	-2476.42	0.98839	0.01161	0	0	0.0083	1	1	-2476.42	0.98839	0.01161	0	0	0.0083	1	1	0	1
FZD4		hearing	XP_026710452.1	113483252	frizzled-4	433	100	0.212471	-3685.99	0.02029	-3685.79	0.02048	0.0001	0.396152	0.529083	-3668.81	0.99004	0.00996	0	0	0.01052	1	1	-3668.81	0.99004	0.00996	0	0	0.01052	1	1	0	1
CLRN1		hearing	XP_026710460.1	113483260	clarin-1	183	78.9	0.47541	-2591.2	0.13919	-2590.53	0.14055	0.0001	1.34141	0.246785	-2513.48	0.8299	0.1701	0	0	0.03008	1	1	-2513.48	0.8299	0.1701	0	0	0.03008	1	1	0	1
HOMER2		hearing	XP_026711884.1	113484003	homer protein homolog 2	352	97.5	0.196023	-3012.06	0.04529	-3011.98	0.04539	0.0001	0.154836	0.693956	-2999.69	0.97045	0.02955	0	0	0.02563	1	1	-2999.69	0.97045	0.02955	0	0	0.02563	1	1	-2e-06	1
SPRY2		hearing	XP_026714187.1	113485303	protein sprouty homolog 2	308	98.4	0.262987	-2952.92	0.05195	-2952.51	0.05246	0.0001	0.811664	0.367629	-2938.91	0.95944	0.04056	0	0	0.02804	1	1	-2938.91	0.95944	0.04056	0	0	0.02804	1	1	0	1
CRYM		hearing	XP_026715093.1	113485869	ketimine reductase mu-crystallin	231	91.7	0.614719	-2934.3	0.10696	-2933.88	0.10746	0.0001	0.84906	0.356818	-2898.41	0.8582	0.1418	0	0	0.04196	1	1	-2898.41	0.8582	0.1418	0	0	0.04196	1	1	0	1
USH1G		hearing	XP_026716832.1	113486781	Usher syndrome type-1G protein	367	78.3	0.253406	-3256.78	0.0248	-3256.66	0.02488	0.0001	0.242224	0.622604	-3240.96	0.98411	0.01589	0	0	0.01618	1	1	-3240.96	0.98411	0.01589	0	0	0.01618	1	1	0	1
SLC9A3R1		hearing	XP_026716898.1	113486823	Na(+)/H(+) exchange regulatory cofactor NHE-RF1	28	14.2	0.535714	-344.151	0.12291	-343.503	0.13024	0.0001	1.29507	0.255115	-342.256	0.94589	0.05411	0	0	0.0894	1	1	-342.256	0.94589	0.05411	0	0	0.0894	1	1	0	1
MARVELD2		hearing	XP_026722409.1	113490273	MARVEL domain-containing protein 2	169	42.9	0.260355	-1785.47	0.11533	-1785.11	0.11614	0.0001	0.711922	0.398806	-1764.66	0.92229	0.07771	0	0	0.05943	1	1	-1764.66	0.9223	0.0777	0	0	0.05943	1	1	0	1
HEXA		hearing	XP_026711592.1	113483838	beta-hexosaminidase subunit alpha, partial	449	99.6	0.376392	-5951.6	0.12945	-5949.28	0.13283	0.0292	4.63963	0.0312417	-5838.48	0.86457	0.13543	0	0	0.04955	1	1	-5838.48	0.86457	0.13543	0	0	0.04955	1	1	0	1
CHD7		hearing	XP_026697155.1	113476036	chromodomain-helicase-DNA-binding protein 7	2991	99.3	0.107322	-22181.4	0.05381	-22181.2	0.05398	0.03046	0.344752	0.557099	-22070.4	0.96281	0.03719	0	0	0.02141	1	1	-22070.4	0.96281	0.03719	0	0	0.02141	1	1	0	1
CDC14A		hearing	XP_026709349.1	113482664	LOW QUALITY PROTEIN: dual specificity protein phosphatase CDC14A	521	97.4	0.239923	-5109.03	0.17495	-5107.78	0.17827	0.04425	2.50553	0.113447	-5050.91	0.84952	0.15048	0	0	0.05567	1	1	-5050.91	0.84952	0.15048	0	0	0.05567	1	1	-2.2e-05	1
LRIG1		hearing	XP_026713351.1	113484868	leucine-rich repeats and immunoglobulin-like domains protein 1	871	82.4	0.223881	-9779.64	0.09348	-9779.43	0.0938	0.04889	0.40275	0.525672	-9692.51	0.92454	0.07546	0	0	0.04667	1	1	-9692.51	0.92454	0.07546	0	0	0.04667	1	1	0	1
CACNA1D		hearing	XP_026713270.1	113484825	voltage-dependent L-type calcium channel subunit alpha-1D	2102	98.8	0.121789	-15976.7	0.06294	-15976.6	0.06309	0.05063	0.08374	0.772292	-15815.4	0.93596	0.06404	0	0	0.00783	1	1	-15815.4	0.93597	0.06403	0	0	0.00783	1	1	1.8e-05	0.996615
LHFPL5		hearing	XP_026720326.1	113489036	LHFPL tetraspan subfamily member 5 protein	78	35.3	0.282051	-910.488	0.02497	-910.696	0.02419	0.05213	-0.416816	1	-905.416	0.98575	0.01425	0	0	0.02041	1	1	-905.416	0.98575	0.01425	0	0	0.02041	1	1	4.4e-05	0.994707
TECTA		hearing	XP_026719383.1	113488443	alpha-tectorin	1295	68.3	0.328958	-15392.9	0.04211	-15392.4	0.04176	0.06314	1.00042	0.317209	-15122.6	0.94366	0.05634	0	0	0.02044	1	1	-15122.6	0.94366	0.05634	0	0	0.02044	1	1	0	1
CDH23		hearing	XP_026707651.1	113481858	cadherin-23	3196	95.1	0.37015	-39283.6	0.0546	-39283.2	0.05436	0.07072	0.794436	0.372762	-38485.9	0.92966	0.07034	0	0	0.02113	1	1	-38485.9	0.92966	0.07034	0	0	0.02113	1	1	0	1
KIT		hearing	XP_026702780.1	113479223	mast/stem cell growth factor receptor Kit	932	96.9	0.283262	-9602.88	0.0873	-9602.85	0.08744	0.07263	0.054898	0.81475	-9533.17	0.91403	0.05946	0.02489	0.00162	0.04756	1	1	-9533.17	0.91404	0.05946	0.02488	0.00162	0.04756	1	1	0	1
GABRA5		hearing	XP_026701745.1	113478624	gamma-aminobutyric acid receptor subunit alpha-5	483	62.6	0.196687	-4061.97	0.06972	-4061.96	0.06955	0.08407	0.020446	0.886298	-3991.96	0.94069	0.05931	0	0	0.00808	1	1	-3991.96	0.94069	0.05931	0	0	0.00808	1	1	0	1
TJP1		hearing	XP_026711674.1	113483880	tight junction protein ZO-1	1999	99.4	0.177589	-18199.6	0.0863	-18199.6	0.08625	0.08957	0.006062	0.93794	-18014	0.93014	0.06986	0	0	0.03239	1	1	-18014	0.93015	0.06985	0	0	0.03239	1	1	-1e-05	1
LRP2		hearing	XP_026708498.1	113482232	low-density lipoprotein receptor-related protein 2	4556	97.4	0.200834	-40337.1	0.087	-40337.1	0.08698	0.0904	0.008264	0.927567	-39824.7	0.91124	0.08333	0.00498	0.00046	0.02446	1	1	-39824.7	0.91122	0.08333	0.00499	0.00046	0.02446	1	1	-8e-06	1
LRIG2		hearing	XP_026720014.1	113488846	leucine-rich repeats and immunoglobulin-like domains protein 2	897	93.5	0.376812	-10879.2	0.07383	-10878.9	0.07337	0.11075	0.518384	0.471532	-10776	0.92855	0.07145	0	0	0.03363	1	1	-10776	0.92855	0.07145	0	0	0.03363	1	1	-2e-06	1
PTPRQ		hearing	XP_026724163.1	113491445	phosphatidylinositol phosphatase PTPRQ	2320	99.8	0.207759	-22893.4	0.17518	-22893.2	0.17558	0.11864	0.41246	0.520724	-22613.6	0.85514	0.14111	0.00322	0.00053	0.06163	1	1	-22613.6	0.85514	0.14111	0.00322	0.00053	0.06163	1	1	0	1
CEMIP		hearing	XP_026712128.1	113484133	cell migration-inducing and hyaluronan-binding protein	1359	99.9	0.244297	-14136.6	0.09222	-14136.5	0.09193	0.12632	0.265638	0.606273	-13965.4	0.90521	0.07903	0.0145	0.00127	0.03468	1	1	-13965.4	0.90521	0.07903	0.01449	0.00127	0.03468	1	1	0	1
TUB		hearing	XP_026706409.1	113481179	tubby protein homolog	512	87.2	0.142578	-4015.78	0.06507	-4015.63	0.06453	0.12837	0.303102	0.581944	-3993.64	0.8262	0.04924	0.11755	0.00701	0.02227	1	1	-3993.64	0.82619	0.04924	0.11756	0.00701	0.02227	1	1	0	1
USH1C		hearing	XP_026706222.1	113481098	harmonin	817	97.3	0.227662	-7856.04	0.11115	-7856.01	0.11088	0.13188	0.059672	0.807015	-7738.02	0.90681	0.09319	0	0	0.03156	1	1	-7738.02	0.90681	0.09319	0	0	0.03156	1	1	0	1
CHRNA9		hearing	XP_026702516.1	113479073	neuronal acetylcholine receptor subunit alpha-9	465	95.9	0.266667	-4537.03	0.11384	-4537.03	0.11371	0.13266	0.015386	0.901283	-4464.63	0.90354	0.09505	0.00127	0.00013	0.03353	1	1	-4464.63	0.90479	0.0952	2e-05	0	0.03352	1	1	0.00506	0.943291
RIPOR2		hearing	XP_026697901.1	113476468	rho family-interacting cell polarization regulator 2	1072	97.4	0.271455	-10449.4	0.11523	-10449.4	0.11502	0.13464	0.050946	0.821425	-10310.5	0.85091	0.08127	0.06191	0.00591	0.03583	1	1	-10310.5	0.85092	0.08127	0.0619	0.00591	0.03583	1	1	0	1
TMC1		hearing	XP_026722068.1	113490072	transmembrane channel-like protein 1	871	91.4	0.198622	-8141.88	0.09653	-8141.8	0.0962	0.13634	0.162844	0.686551	-7997.24	0.92038	0.07962	0	0	0.02443	1	1	-7997.24	0.92038	0.07962	0	0	0.02443	1	1	1.4e-05	0.997015
HEXB		hearing	XP_026722327.1	113490227	beta-hexosaminidase subunit beta	322	96.7	0.291925	-3751.89	0.17458	-3751.86	0.17509	0.14153	0.059926	0.806613	-3693.27	0.81378	0.16426	0.01828	0.00369	0.05096	1	1	-3693.27	0.81378	0.16426	0.01827	0.00369	0.05096	1	1	0	1
GPX1		hearing	XP_026713621.1	113485020	glutathione peroxidase 1-like	103	92.8	0.398058	-1173.12	0.06814	-1172.99	0.06739	0.14367	0.2508	0.616512	-1148.01	0.92368	0.07632	0	0	0.0382	1	1	-1148.01	0.92368	0.07632	0	0	0.0382	1	1	0	1
WHRN		hearing	XP_026716486.1	113486616	whirlin	479	61.1	0.325678	-5582.26	0.06222	-5581.81	0.06171	0.15336	0.888632	0.345848	-5518.03	0.85802	0.04812	0.08887	0.00498	0.03596	1	1	-5518.03	0.85802	0.04812	0.08887	0.00498	0.03596	1	1	0	1
DNER		hearing	XP_026710800.1	113483459	delta and Notch-like epidermal growth factor-related receptor	641	97.1	0.310452	-6925.21	0.13491	-6925.2	0.13474	0.15752	0.028754	0.865348	-6807.12	0.86049	0.13951	0	0	0.03657	1	1	-6807.12	0.86049	0.13951	0	0	0.03657	1	1	0	1
EPYC		hearing	XP_026724463.1	113491604	epiphycan	319	90.9	0.30721	-4000.16	0.2036	-4000.1	0.20447	0.15855	0.124836	0.723848	-3965.03	0.75343	0.12272	0.1065	0.01735	0.10992	1	1	-3965.03	0.75343	0.12272	0.1065	0.01735	0.10992	1	1	0	1
ALG10		hearing	XP_026723994.1	113491353	putative Dol-P-Glc:Glc(2)Man(9)GlcNAc(2)-PP-Dol alpha-1,2-glucosyltransferase	413	87.5	0.341404	-5244.22	0.22919	-5244.15	0.23016	0.17573	0.146216	0.702178	-5156.93	0.81114	0.18886	0	0	0.07712	1	1	-5156.93	0.81114	0.18886	0	0	0.07712	1	1	0	1
SOD1		hearing	XP_026702437.1	113479028	superoxide dismutase	134	87	0.30597	-1729.61	0.19216	-1729.61	0.19203	0.19867	0.001044	0.974224	-1642.77	0.82995	0.17005	0	0	0.02353	1	1	-1642.77	0.82995	0.17005	0	0	0.02353	1	1	0	1
COCH		hearing	XP_026705102.1	113480486	cochlin, partial	413	77.3	0.268765	-4751.55	0.11368	-4751.1	0.11229	0.24596	0.895608	0.343962	-4686.04	0.8945	0.1055	0	0	0.03903	1	1	-4686.04	0.8945	0.1055	0	0	0.03903	1	1	0	1
SEC24B		hearing	XP_026703462.1	113479546	protein transport protein Sec24B	1168	98.5	0.244007	-12047	0.16181	-12046.7	0.16077	0.26153	0.76848	0.380688	-11897.8	0.77483	0.13667	0.07523	0.01327	0.04757	1	1	-11897.8	0.77484	0.13668	0.07521	0.01327	0.04757	1	1	2e-06	0.998872
DCDC2		hearing	XP_026699289.1	113477255	doublecortin domain-containing protein 2	423	83.1	0.319149	-5719.71	0.27971	-5719.71	0.27942	0.30904	0.014362	0.904609	-5640.84	0.78094	0.21906	0	0	0.10514	1	1	-5640.84	0.78094	0.21906	0	0	0.10514	1	1	-2e-06	1
CLIC5		hearing	XP_026701294.1	113478352	chloride intracellular channel protein 5	358	90.9	0.312849	-4534.76	0.30363	-4534.75	0.30335	0.31572	0.004778	0.944892	-4422.16	0.70916	0.29084	0	0	0.03934	1	1	-4422.16	0.70916	0.29084	0	0	0.03934	1	1	0	1
WDPCP		hearing	XP_026700050.1	113477722	WD repeat-containing and planar cell polarity effector protein fritz homolog	587	80.9	0.252129	-7324.22	0.3176	-7324.22	0.31744	0.33579	0.00567	0.939976	-7231.03	0.7242	0.2758	0	0	0.09262	1	1	-7231.03	0.7242	0.2758	0	0	0.09262	1	1	1.4e-05	0.997015
USH2A		hearing	XP_026700433.1	113477946	usherin	5038	98.4	0.257046	-56228.7	0.22539	-56227.1	0.22411	0.33634	3.13019	0.0768549	-55480.2	0.8209	0.1791	0	0	0.07513	1	1	-55480.2	0.8209	0.1791	0	0	0.07513	1	1	-1.8e-05	1
TRIOBP		hearing	XP_026724321.1	113491534	TRIO and F-actin-binding protein	904	69.9	0.470133	-13228.5	0.2038	-13227	0.20115	0.42689	3.14876	0.0759848	-12964.9	0.77894	0.22106	0	0	0.07444	1	1	-12964.9	0.77894	0.22106	0	0	0.07444	1	1	0	1
MKKS		hearing	XP_026700775.1	113478115	McKusick-Kaufman/Bardet-Biedl syndromes putative chaperonin	569	99.5	0.420035	-8614.91	0.31231	-8614.77	0.31139	0.51317	0.290146	0.590127	-8486.57	0.7549	0.2451	0	0	0.12906	1	1	-8486.57	0.7549	0.2451	0	0	0.12906	1	1	0	1
KCNQ4		hearing	XP_026719013.1	113488168	potassium voltage-gated channel subfamily KQT member 4	34	6.3	0.147059	-211.631	0.02082	-211.631	0.02082	1.10512	-2e-06	1	-207.678	0.963	0.03462	0.0023	8e-05	0	1	1	-207.678	0.9653	0.0347	0	0	0	1	1	2e-06	0.998872
OTOGL		hearing	XP_026720746.1	113489326	otogelin-like protein	2560	78.9	0.271094	-29570.5	0.22184	-29570.1	0.22101	0.29766	0.813474	0.367095	-29145.2	0.7892	0.18663	0.01954	0.00462	0.07588	1	1	-29145.2	0.7968	0.1884	0.01196	0.00283	0.07589	1	1.66628	0.010782	0.917299
GABRB2		hearing	XP_026714002.1	113485196	gamma-aminobutyric acid receptor subunit beta-2	407	100	0.120393	-2892.25	0.00248	-2892.25	0.00248	0.8857	-0.000142	1	-2892.25	0.99999	0	1e-05	0	0.00248	1	1	-2892.25	1	0	0	0	0.00248	1	3.1707	0	1
ATP6V0A4		hearing	XP_026721752.1	113489892	V-type proton ATPase 116 kDa subunit a	869	97.4	0.24626	-8785.59	0.12493	-8783.93	0.12285	0.39986	3.30877	0.0689109	-8655.97	0.87554	0.10951	0.01329	0.00166	0.03502	1	1	-8655.95	0.8841	0.11056	0.00475	0.00059	0.035	1	3.79616	0.03243	0.857087
SLC26A5		hearing	XP_026696926.1	113475942	prestin	742	99.5	0.256065	-8562.13	0.2068	-8562.01	0.20624	0.33348	0.240852	0.623591	-8393.82	0.77882	0.17075	0.04136	0.00907	0.05493	1	1	-8393.75	0.8196	0.17962	0.00064	0.00014	0.05488	1	260.912	0.129046	0.719423
KRT6A		feather kerat.	XP_026723458.1	113491030	keratin, type II cytoskeletal 75-like	353	66.6	0.31728	-3820.86	0.03685	-3820.75	0.03692	0.0001	0.217696	0.640801	-3771.57	0.9549	0.0451	0	0	0.01589	1	1	-3771.57	0.9549	0.0451	0	0	0.01589	1	1	0	1
KRT8		feather kerat.	XP_026723462.1	113491034	keratin, type II cytoskeletal 80-like	118	24.4	0.262712	-1348.22	0.07051	-1347.72	0.07146	0.0001	0.998782	0.317605	-1332.52	0.92314	0.07686	0	0	0.04265	1	1	-1332.52	0.92314	0.07686	0	0	0.04265	1	1	0	1
EPPK1		feather kerat.	XP_026697337.1	113476202	epiplakin	1307	39.1	0.471308	-22538.8	0.20503	-22538.3	0.20427	0.36301	1.10655	0.292834	-22220.2	0.81653	0.18347	0	0	0.10904	1	1	-22220.2	0.81653	0.18347	0	0	0.10904	1	1	0	1
KRT14		feather kerat.	XP_026720368.1	113489058	keratin, type I cytoskeletal 14	66	14.1	0	-252.475	0.99986	-252.475	0.0001	0.97738	0.000152	1	-252.475	0.61111	0.12004	0.22471	0.04414	0	1	1	-252.475	0.70036	0.10445	0.16986	0.02533	0	1	2.45263	4.4e-05	1
KRT75		feather kerat.	XP_026723457.1	113491029	keratin, type II cytoskeletal 5-like	322	59.6	0.363354	-4078.44	0.15609	-4078.18	0.15512	0.49408	0.525924	0.468326	-4042.41	0.88624	0.11376	0	0	0.09699	1	1	-4042.41	0.88624	0.11376	0	0	0.09699	1	1	0	1
CSNK1A1		feather kerat.	XP_026713741.1	113485069	casein kinase I	276	100	0.0398551	-1456.46	0.00579	-1456.46	0.00579	0.89681	-6e-05	1	-1456.46	0.99999	0	1e-05	0	0.00579	1	1	-1456.46	0.99999	0	1e-05	0	0.00579	1	2.39371	0	1
SLC29A3		circadian rhythm	XP_026707830.1	113481944	equilibrative nucleoside transporter 3	384	82.9	0.53125	-6083.03	0.11647	-6079.04	0.11966	0.0001	7.98215	0.00472409	-5920	0.85301	0.14699	0	0	0.05187	1	1	-5920	0.85301	0.14699	0	0	0.05187	1	1	0	1
CACNA1C		circadian rhythm	XP_026696970.1	113475961	voltage-dependent L-type calcium channel subunit alpha-1C	2058	94.7	0.139456	-15888.6	0.0263	-15887.8	0.02652	0.0001	1.67266	0.195902	-15804.8	0.97832	0.02168	0	0	0.00863	1	1	-15804.8	0.97832	0.02168	0	0	0.00863	1	1	-2e-06	1
TRIB1		circadian rhythm	XP_026699226.1	113477220	tribbles homolog 1	259	84.9	0.34749	-2326.46	0.01871	-2326.25	0.01894	0.0001	0.42175	0.516065	-2304.47	0.98227	0.01773	0	0	0.0069	1	1	-2304.47	0.98227	0.01773	0	0	0.0069	1	1	0	1
PCSK2		circadian rhythm	XP_026700493.1	113477999	neuroendocrine convertase 2	606	92.2	0.232673	-5286.84	0.02399	-5286.54	0.02418	0.0001	0.594712	0.440603	-5279.43	0.98593	0.01407	0	0	0.01612	1	1	-5279.43	0.98593	0.01407	0	0	0.01612	1	1	0	1
MAOA		circadian rhythm	XP_026702181.1	113478867	amine oxidase	505	94.9	0.29901	-6277.08	0.22651	-6275.88	0.22796	0.0001	2.41231	0.120385	-6121.58	0.79369	0.20631	0	0	0.04852	1	1	-6121.58	0.79369	0.20631	0	0	0.04852	1	1	0	1
PPP1CB		circadian rhythm	XP_026702295.1	113478943	serine/threonine-protein phosphatase PP1-beta catalytic subunit	309	96	0.168285	-2201.17	0.00184	-2201.16	0.00185	0.0001	0.009742	0.921375	-2201.17	1	0	0	0	0.00184	1	1	-2201.17	1	0	0	0	0.00184	1	1	0	1
GRIA3		circadian rhythm	XP_026704318.1	113480008	glutamate receptor 3	849	100	0.161366	-6189.45	0.02322	-6189.17	0.02344	0.0001	0.572034	0.449452	-6140	0.97696	0.02304	0	0	0.00118	1	1	-6140	0.97696	0.02304	0	0	0.00118	1	1	0	1
FBXL3		circadian rhythm	XP_026704993.1	113480393	F-box/LRR-repeat protein 3	433	100	0.258661	-4450.38	0.03898	-4450.11	0.03918	0.0001	0.555564	0.456053	-4405.52	0.96273	0.03727	0	0	0.01229	1	1	-4405.52	0.96273	0.03727	0	0	0.01229	1	1	0	1
DIO2		circadian rhythm	XP_026705365.1	113480623	type II iodothyronine deiodinase	276	98.9	0.177536	-2446.26	0.1743	-2445.62	0.17618	0.0001	1.27134	0.259515	-2404.63	0.85349	0.14651	0	0	0.02556	1	1	-2404.63	0.85349	0.14651	0	0	0.02556	1	1	0	1
TH		circadian rhythm	XP_026706380.1	113481167	tyrosine 3-monooxygenase	495	99.4	0.254545	-4852.48	0.03261	-4852.21	0.03279	0.0001	0.548386	0.458978	-4806.57	0.97357	0.02643	0	0	0.01283	1	1	-4806.57	0.97357	0.02643	0	0	0.01283	1	1	0	1
FSHB		circadian rhythm	XP_026706648.1	113481321	follitropin subunit beta	131	100	0.251908	-1338.65	0.12024	-1338.65	0.12024	0.0001	0.00019	0.989002	-1330.8	0.91752	0.08247	1e-05	0	0.06563	1	1	-1330.8	0.91752	0.08247	0	0	0.06563	1	1	0	1
ARNTL		circadian rhythm	XP_026706658.1	113481326	aryl hydrocarbon receptor nuclear translocator-like protein 1	633	100	0.202212	-5638.21	0.01477	-5637.99	0.01486	0.0001	0.437172	0.508491	-5616.71	0.98795	0.01205	0	0	0.00748	1	1	-5616.71	0.98795	0.01205	0	0	0.00748	1	1	0	1
HTR7		circadian rhythm	XP_026707538.1	113481804	5-hydroxytryptamine receptor 7	248	84.1	0.225806	-2222.43	0.05404	-2222.18	0.05451	0.0001	0.499564	0.479692	-2206.76	0.97035	0.02965	0	0	0.02897	1	1	-2206.76	0.97035	0.02965	0	0	0.02897	1	1	0	1
PRKG1		circadian rhythm	XP_026707790.1	113481922	cGMP-dependent protein kinase 1	542	95.4	0.162362	-4569.63	0.00663	-4569.49	0.00671	0.0001	0.278742	0.597527	-4562.93	0.99747	0.00253	0	0	0.00481	1	1	-4562.93	0.99747	0.00253	0	0	0.00481	1	1	0	1
CREB1		circadian rhythm	XP_026709021.1	113482524	cyclic AMP-responsive element-binding protein 1	327	100	0.103976	-2171.24	0.00721	-2171.2	0.00732	0.0001	0.083876	0.772112	-2171.24	1	0	0	0	0.00721	1	1	-2171.24	1	0	0	0	0.00721	1	1	0	1
BHLHE40		circadian rhythm	XP_026713370.1	113484885	class E basic helix-loop-helix protein 40	248	64.1	0.548387	-2857.81	0.04469	-2857.2	0.04514	0.0001	1.21032	0.271269	-2840.2	0.96643	0.03357	0	0	0.03353	1	1	-2840.2	0.96643	0.03357	0	0	0.03353	1	1	0	1
HDAC3		circadian rhythm	XP_026714032.1	113485215	histone deacetylase 3	382	89.3	0.225131	-3646.98	0.00226	-3646.95	0.00227	0.0001	0.061436	0.804241	-3646.98	1	0	0	0	0.00226	1	1	-3646.98	1	0	0	0	0.00226	1	1	0	1
ADORA2A		circadian rhythm	XP_026715749.1	113486220	adenosine receptor A2a	426	97.7	0.215962	-4269.9	0.07564	-4269.59	0.07593	0.0001	0.622598	0.430083	-4222.52	0.93952	0.06048	0	0	0.03534	1	1	-4222.52	0.93952	0.06048	0	0	0.03534	1	1	0	1
TEF		circadian rhythm	XP_026717687.1	113487365	thyrotroph embryonic factor	290	98.6	0.175862	-2181.41	0.04179	-2181.32	0.04199	0.0001	0.181802	0.669829	-2173.62	0.95539	0.04461	0	0	0.01102	1	1	-2173.62	0.95539	0.04461	0	0	0.01102	1	1	0	1
AHCY		circadian rhythm	XP_026717995.1	113487537	adenosylhomocysteinase	405	100	0.224691	-3922.91	0.0296	-3922.68	0.02978	0.0001	0.469582	0.49318	-3901.21	0.96686	0.03314	0	0	0.01116	1	1	-3901.21	0.96686	0.03314	0	0	0.01116	1	1	-4e-06	1
ADA		circadian rhythm	XP_026718073.1	113487593	adenosine deaminase	287	99	0.355401	-3237.84	0.13054	-3237.84	0.13054	0.0001	0.000258	0.987185	-3179.19	0.87141	0.12858	1e-05	0	0.04451	1	1	-3179.19	0.87141	0.12858	1e-05	0	0.04451	1	1	0	1
NR0B2		circadian rhythm	XP_026719277.1	113488373	nuclear receptor subfamily 0 group B member 2	167	60.9	0.317365	-2213.53	0.09198	-2212.74	0.09305	0.0001	1.57769	0.209094	-2197.84	0.92942	0.07058	0	0	0.06833	1	1	-2197.84	0.92942	0.07058	0	0	0.06833	1	1	2e-06	0.998872
NAMPT		circadian rhythm	XP_026723806.1	113491242	nicotinamide phosphoribosyltransferase	489	99.6	0.184049	-3869.22	0.02376	-3869.09	0.0239	0.0001	0.266784	0.605497	-3851.64	0.98694	0.01306	0	0	0.01184	1	1	-3851.64	0.98694	0.01306	0	0	0.01184	1	1	0	1
ABCC9		circadian rhythm	XP_026724068.1	113491387	ATP-binding cassette sub-family C member 9	1584	99.7	0.220328	-14319.6	0.03942	-14318.4	0.03978	0.0001	2.39423	0.121784	-14217.9	0.97287	0.02713	0	0	0.01697	1	1	-14217.9	0.97287	0.02713	0	0	0.01697	1	1	0.000928	0.975698
CRHR1		circadian rhythm	XP_026720673.1	113489259	corticotropin-releasing factor receptor 1	343	82.3	0.227405	-3422.28	0.02188	-3422.22	0.02213	0.0063	0.106016	0.744726	-3400.96	0.97416	0.02584	0	0	0.01202	1	1	-3400.96	0.97416	0.02584	0	0	0.01202	1	1	0	1
RAI1		circadian rhythm	XP_026714975.1	113485776	retinoic acid-induced protein 1	283	17.9	0.360424	-3597.76	0.0538	-3597.43	0.05439	0.02366	0.674464	0.4115	-3535.89	0.92848	0.07152	0	0	0.02871	1	1	-3535.89	0.92848	0.07152	0	0	0.02871	1	1	0	1
NCOR1		circadian rhythm	XP_026717318.1	113487111	nuclear receptor corepressor 1	2496	97	0.177484	-21210.4	0.0469	-21210.4	0.0469	0.04674	1.2e-05	0.997236	-21066.2	0.96173	0.03827	0	0	0.01762	1	1	-21066.2	0.96173	0.03827	0	0	0.01762	1	1	-2.6e-05	1
BTBD9		circadian rhythm	XP_026700696.1	113478079	BTB/POZ domain-containing protein 9	639	98.9	0.219092	-6218.68	0.06134	-6218.68	0.06136	0.05912	0.001152	0.972924	-6181.63	0.9521	0.0479	0	0	0.03003	1	1	-6181.63	0.9521	0.0479	0	0	0.03003	1	1	0	1
SRRD		circadian rhythm	XP_026715794.1	113486257	SRR1-like protein	154	48	0.37013	-2280.36	0.13236	-2280.18	0.13345	0.05946	0.364814	0.545845	-2198.14	0.83247	0.16753	0	0	0.03607	1	1	-2198.14	0.83247	0.16753	0	0	0.03607	1	1	0	1
CACNA1I		circadian rhythm	XP_026724125.1	113491417	voltage-dependent T-type calcium channel subunit alpha-1I	1762	86.3	0.250284	-17651.4	0.09501	-17651	0.09556	0.0618	0.704794	0.401178	-17354.2	0.90284	0.09716	0	0	0.02261	1	1	-17354.2	0.90284	0.09716	0	0	0.02261	1	1	0	1
NT5E		circadian rhythm	XP_026699987.1	113477697	5\'-nucleotidase	459	98.1	0.346405	-5699.53	0.16354	-5699.32	0.16437	0.06565	0.42762	0.513159	-5598.46	0.88627	0.11373	0	0	0.07244	1	1	-5598.46	0.88627	0.11373	0	0	0.07244	1	1	0	1
SLC29A1		circadian rhythm	XP_026699937.1	113477672	equilibrative nucleoside transporter 1	445	99.3	0.325843	-5390.18	0.15845	-5389.84	0.15968	0.06956	0.671418	0.412558	-5223.34	0.85985	0.14015	0	0	0.04098	1	1	-5223.34	0.85985	0.14015	0	0	0.04098	1	1	0	1
NPAS2		circadian rhythm	XP_026709420.1	113482698	neuronal PAS domain-containing protein 2	625	98.1	0.208	-5568.13	0.15981	-5568.04	0.16066	0.11446	0.17664	0.674277	-5482.75	0.88318	0.11682	0	0	0.03424	1	1	-5482.75	0.88318	0.11682	0	0	0.03424	1	1	0	1
CSNK1D		circadian rhythm	XP_026716987.1	113486871	casein kinase I	388	93.5	0.193299	-3145.85	0.04526	-3145.49	0.04437	0.13635	0.72193	0.395512	-3145.41	0.89306	0.00475	0.10165	0.00054	0.04113	1	1	-3145.41	0.89306	0.00475	0.10165	0.00054	0.04113	1	1	0	1
MTNR1A		circadian rhythm	XP_026702898.1	113479301	melatonin receptor type 1A	288	81.6	0.270833	-2750.16	0.08614	-2749.9	0.08469	0.16243	0.523056	0.469541	-2730.4	0.85239	0.04964	0.09257	0.00539	0.03961	1	1	-2730.4	0.85239	0.04964	0.09257	0.00539	0.03961	1	1	0	1
NRIP1		circadian rhythm	XP_026700590.1	113478025	nuclear receptor-interacting protein 1	1126	96.9	0.216696	-11207.5	0.1764	-11207.5	0.17633	0.18188	0.002996	0.956349	-11127	0.81013	0.1234	0.05768	0.00879	0.07773	1	1	-11127	0.81014	0.1234	0.05768	0.00879	0.07773	1	1	0	1
PPARGC1A		circadian rhythm	XP_026702984.1	113479358	peroxisome proliferator-activated receptor gamma coactivator 1-alpha	662	99.4	0.111782	-4547.94	0.22325	-4547.94	0.22322	0.22728	0.000204	0.988604	-4528.57	0.82228	0.17772	0	0	0.05672	1	1	-4528.57	0.82228	0.17772	0	0	0.05672	1	1	2.8e-05	0.995778
HCRTR2		circadian rhythm	XP_026699858.1	113477624	orexin receptor type 2	421	70.9	0.199525	-3744.93	0.16998	-3744.91	0.16957	0.22858	0.043142	0.835458	-3699.26	0.85033	0.14967	0	0	0.03614	1	1	-3699.26	0.85033	0.14967	0	0	0.03614	1	1	0	1
DLAT		circadian rhythm	XP_026719354.1	113488415	dihydrolipoyllysine-residue acetyltransferase component of pyruvate dehydrogenase complex, mitochondrial	534	96.2	0.202247	-5526.65	0.11354	-5526.51	0.11315	0.23397	0.280054	0.596666	-5452.69	0.79803	0.08079	0.11004	0.01114	0.04032	1	1	-5452.69	0.79804	0.0808	0.11002	0.01114	0.04032	1	1	0	1
NOCT		circadian rhythm	XP_026703956.1	113479829	nocturnin	365	100	0.238356	-3999.86	0.0471	-3999.34	0.04659	0.25722	1.02903	0.310386	-3932.03	0.94817	0.05183	0	0	0.01558	1	1	-3932.03	0.94817	0.05183	0	0	0.01558	1	1	0	1
NR1D2		circadian rhythm	XP_026698771.1	113476946	nuclear receptor subfamily 1 group D member 2	484	93.1	0.216942	-4650.95	0.11062	-4650.18	0.10893	0.30938	1.54109	0.214455	-4574.19	0.91103	0.08897	0	0	0.03189	1	1	-4574.19	0.91103	0.08897	0	0	0.03188	1	1	0	1
PER3		circadian rhythm	XP_026718434.1	113487809	period circadian protein homolog 3	1060	93.6	0.395283	-14423.2	0.40471	-14423	0.4032	0.53227	0.363514	0.546561	-14202.5	0.67222	0.32778	0	0	0.09657	1	1	-14202.5	0.67222	0.32778	0	0	0.09657	1	1	0	1
CIPC		circadian rhythm	XP_026704935.1	113480362	CLOCK-interacting pacemaker	386	98.7	0.318653	-4889.93	0.29027	-4888.97	0.28561	0.74241	1.91441	0.166474	-4834.99	0.78462	0.21538	0	0	0.10952	1	1	-4834.99	0.78462	0.21538	0	0	0.10952	1	1	0	1
HTR2A		circadian rhythm	XP_026704499.1	113480096	5-hydroxytryptamine receptor 2A	463	98.3	0.259179	-4649.27	0.1279	-4648.8	0.12706	0.94583	0.941584	0.331871	-4596.39	0.88807	0.11193	0	0	0.04398	1	1	-4596.39	0.88807	0.11193	0	0	0.04398	1	1	4e-06	0.998404
SRD5A1		circadian rhythm	XP_026699511.1	113477402	3-oxo-5-alpha-steroid 4-dehydrogenase 1	98	100	0.27551	-997.513	0.11609	-998.418	0.11557	73.8222	-1.80965	1	-980.221	0.91741	0.07242	0.00943	0.00074	0.04158	1	1	-979.118	0.91106	0.0721	0.01561	0.00123	0.04159	1	1	2.2057	0.137501
GRIN2A		circadian rhythm	XP_026714553.1	113485539	glutamate receptor ionotropic, NMDA 2A	1452	99.6	0.172176	-12903	0.0822	-12901.8	0.08121	0.21529	2.34225	0.125908	-12742.1	0.88831	0.06494	0.04357	0.00319	0.02455	1	1	-12742.1	0.91041	0.06655	0.02147	0.00157	0.02455	1	2.11948	0.031122	0.859968
CLOCK		circadian rhythm	XP_026702545.1	113479085	circadian locomoter output cycles protein kaput	834	98.9	0.172662	-7080.27	0.07268	-7078.93	0.07131	0.29469	2.68006	0.101612	-7025.57	0.88155	0.05741	0.05731	0.00373	0.02413	1	1	-7025.56	0.91362	0.05948	0.02525	0.00164	0.02413	1	2.35398	0.016504	0.897779
AANAT		circadian rhythm	XP_026716765.1	113486749	serotonin N-acetyltransferase	51	24.5	0.45098	-612.972	0.02089	-612.992	0.0208	0.0001	-0.039144	1	-612.972	1	0	0	0	0.02089	1	1	-612.972	1	0	0	0	0.02089	1	2.55254	0	1
ID2		circadian rhythm	XP_026699898.1	113477654	DNA-binding protein inhibitor ID-2	83	61.9	0.301205	-614.279	0.01841	-614.279	0.01841	1.03205	-1.8e-05	1	-605.744	0.91352	0.01785	0.06731	0.00132	0.0088	1	1	-605.744	0.92711	0.01811	0.05372	0.00105	0.0088	1	2.89339	-2e-06	1
CSNK2A2		circadian rhythm	XP_026712593.1	113484410	casein kinase II subunit alpha\'	188	88.3	0.111702	-1409.18	0.00998	-1409.18	0.00998	0.0001	4.2e-05	0.994829	-1409.18	1	0	0	0	0.00998	1	1	-1409.18	1	0	0	0	0.00998	1	4.58006	0	1
OPN4		circadian rhythm	XP_026707672.1	113481867	melanopsin	513	96.2	0.323587	-5866.83	0.35637	-5866.5	0.35317	0.57845	0.668866	0.413447	-5784.41	0.69536	0.29365	0.00773	0.00326	0.07256	1	1	-5784.39	0.69801	0.29376	0.00579	0.00244	0.07259	1	5.20766	0.045936	0.830292
NPSR1		circadian rhythm	XP_026699700.1	113477544	neuropeptide S receptor	364	97.6	0.282967	-3908.35	0.0994	-3907.17	0.09793	0.64199	2.35172	0.125145	-3886.73	0.77136	0.05734	0.15945	0.01185	0.05766	1	1	-3886.65	0.90585	0.06729	0.025	0.00186	0.05765	1	8.47691	0.155916	0.692945
The following candidate genes were excluded for the GO overrepresentation analyses, because the estimated ω value is higher than 500 in some of the models (see methods).
VSX1		vision	XP_026701909.1	113478703	visual system homeobox 1	140	63.3	0.285714	-1569.78	0.09706	-1568.77	0.09543	999	2.00921		-1542.16	0.87272	0.12728	0	0	0.03226	1	1	-1542.16	0.87272	0.12728	0	0	0.03226	1	1	0
ALCAM		vision	XP_026705948.1	113480941	CD166 antigen	546	97.3	0.20696	-5020.39	0.10274	-5014.85	0.09864	999	11.0856		-4965.9	0	0	0.9228	0.0772	0.03841	1	1	-4961.94	0.90414	0.07569	0.01862	0.00156	0.03834	1	999	7.91714
OPTC		vision	XP_026719974.1	113488826	opticin	76	22.7	0.394737	-1114.64	0.22263	-1112.76	0.21574	999	3.77625		-1101.48	0.80745	0.19255	0	0	0.11493	1	1	-1101.48	0.80745	0.19255	0	0	0.11493	1	1	0
REEP6		vision	XP_026720764.1	113489337	receptor expression-enhancing protein 6	101	47.2	0.326733	-1381.9	0.08091	-1378.9	0.07327	999	6.00833		-1352.64	0.85266	0.14734	0	0	0.04229	1	1	-1352.64	0.85266	0.14734	0	0	0.04229	1	1	0
RS1		vision	XP_026724222.1	113491473	retinoschisin	224	100	0.28125	-2388.45	0.04165	-2386.37	0.03986	999	4.16082		-2365.27	0.85231	0.02928	0.11448	0.00393	0.02461	1	1	-2360.79	0.9631	0.03177	0.00496	0.00016	0.02469	1	999	8.96985
TMIE		hearing	XP_026699541.1	113477424	transmembrane inner ear expressed protein	174	73.7	0.258621	-2108.81	0.12789	-2102.26	0.1197	999	13.1047		-2056.94	0.3173	0.03889	0.5735	0.0703	0.04346	1	1	-2051.57	0.8671	0.1056	0.02434	0.00296	0.04366	1	999	10.7309
KRT7		feather kerat.	XP_026723459.1	113491031	keratin, type II cytoskeletal cochleal	147	29.8	0.29932	-2078.46	0.05376	-2077.36	0.05297	999	2.18266		-2022.73	0.93109	0.06891	0	0	0.02729	1	1	-2022.73	0.93109	0.06891	0	0	0.02729	1	1	0
PROK2		circadian rhythm	XP_026713360.1	113484876	prokineticin-2	83	67.5	0.39759	-980.617	0.10957	-978.332	0.1035	999	4.5696		-966.047	0.893	0.107	0	0	0.05018	1	1	-966.035	0.89296	0.10704	0	0	0.05015	1	1	0.02442
OXTR		circadian rhythm	XP_026713627.1	113485025	oxytocin receptor	284	72.4	0.323944	-2860.84	0.03956	-2859.08	0.03894	999	3.53129		-2817.04	0.95083	0.04917	0	0	0.01894	1	1	-2817.04	0.95083	0.04917	0	0	0.01894	1	1	0
ARNTL2		circadian rhythm	XP_026717566.1	113487263	aryl hydrocarbon receptor nuclear translocator-like protein 2	596	94.9	0.213087	-6286.88	0.16035	-6280.57	0.15536	999	12.6219		-6198.9	0.87372	0.12628	0	0	0.06029	1	1	-6198.9	0.87372	0.12628	0	0	0.06029	1	1	0
IL18		circadian rhythm	XP_026719575.1	113488534	interleukin-18	179	93.7	0.329609	-2495.67	0.21508	-2494.85	0.21354	999	1.63738		-2453.71	0.73741	0.26259	0	0	0.06523	1	1	-2453.71	0.73741	0.26259	0	0	0.06523	1	1	0
NFIL3		circadian rhythm	XP_026722127.1	113490094	nuclear factor interleukin-3-regulated protein	456	99.6	0.278509	-4684.79	0.12961	-4682.95	0.12806	999	3.67405		-4615.34	0.82721	0.17279	0	0	0.01982	1	1	-4615.34	0.82721	0.17279	0	0	0.01982	1	1	0
PER2		circadian rhythm	XP_026710489.1	113483272	period circadian protein homolog 2	1335	98.8	0.248689	-14201.5	0.11098	-14201.2	0.1105	0.16619	0.552648		-14077.1	0.88947	0.10762	0.00259	0.00031	0.04596	1	1	-14074.7	0.89235	0.10675	0.00081	0.0001	0.04624	1	999	4.8192
FAM83H		feather kerat.	XP_026698472.1	113476759	protein FAM83H	1108	98.3	0.320397	-12403.9	0.07554	-12402.5	0.07487	0.24844	2.72871		-12231.7	0.84739	0.07613	0.07017	0.0063	0.02961	1	1	-12222.4	0.9164	0.08242	0.00108	0.0001	0.02961	1	999	18.7216
The following candidate genes were excluded for the selection tests, because the sequences have less than 20 codons in common in the multispecies alignment or the number of variable sites was zero (see methods).
GNGT2		vision	XP_026720525.1	113489179	guanine nucleotide-binding protein G(I)/G(S)/G(O) subunit gamma-T2
CDKN1B		hearing	XP_026723911.1	113491306	LOW QUALITY PROTEIN: cyclin-dependent kinase inhibitor 1B
GNAT1		vision	XP_026712990.1	113484699	guanine nucleotide-binding protein G(t) subunit alpha-1
PDE6G		vision	XP_026717037.1	113486899	retinal rod rhodopsin-sensitive cGMP 3\',5\'-cyclic phosphodiesterase subunit gamma
BHLHE23		vision	XP_026718100.1	113487615	class E basic helix-loop-helix protein 23, partial
OTOS		hearing	XP_026710814.1	113483471	otospiralin
STRC		hearing	XP_026711935.1	113484036	stereocilin
FBF1		feather kerat.	XP_026717078.1	113486930	fas-binding factor 1
KRT71		feather kerat.	XP_026723433.1	113491013	keratin, type II cytoskeletal 6C-like
FOS		circadian rhythm	XP_026705878.1	113480870	proto-oncogene c-Fos
GHRL		circadian rhythm	XP_026713623.1	113485021	appetite-regulating hormone
PROK1		circadian rhythm	XP_026720166.1	113488932	prokineticin-1
GNB3		circadian rhythm	XP_026698929.1	113477022	G protein subunit beta 3
